# Supplementary material for: Genome-wide association reveals host-specific genomic traits in Escherichia coli
Source: BMC Biol. 2023 Apr 11;21:76. doi: 10.1186/s12915-023-01562-w (PMC10088187; doi:10.1186/s12915-023-01562-w)
Supplement: Supplementary file 2 — Additional file 2: Table S1. Metadata of 1,198 E. coli isolates. Table S2. Genes and genetic variants associated with different hosts that came as significant by both k-mer based as well as pan-genome based GWAS. Table S3. Prevalence of ompP, arlC and ompT in different STs in the RefSeq collection (n=17,994) and in our collection of E. coli isolates (n=1198). Table S4. Prevalence of the iroBCDEN gene cluster in sequence types and associated hosts. Details are shown for sequence types (STs) with at least ten isolates harboring iroBCDEN. Table S5. Genomes from our dataset used for annotating host-associated k-mers. [file 12915_2023_1562_MOESM2_ESM.xlsx]

## Sheet: Table S1
Table S1: Metadata of 1,198 E. coli isolates.
id	alias id	Country	Host	Host Health status	year	ST	BAPS	phylogroups	# contigs	GC (%)	N50	Total length	SRA Acession	Isolation source	Clinical Condition
8991		Germany	Chicken	Diseased	2003	95	4	B2	118	50.53	304144	5355136
9232		Germany	Chicken	Diseased	2004	95	4	B2	86	50.57	237131	5023000		Mucosal swab
9238		Germany	Chicken	Diseased	2004	10	2	A	109	50.67	237674	4854446		Mucosal swab
9242		Germany	Chicken	Diseased	2004	117	8	G	91	50.7	174758	5091782		Mucosal swab
11492		Germany	Chicken	Diseased	2005	140	4	B2	97	50.47	231010	5084846
11501		Germany	Chicken	Diseased	2005	140	4	B2	102	50.44	219194	5104973
11846		Germany	Chicken	Diseased	2006	355	4	B2	94	50.54	232290	5151909		Isolate	Testing
11858		Germany	Chicken	Diseased	2006	117	8	G	153	50.75	120529	5262496		Isolate	Testing
11863		Germany	Chicken	Diseased	2006	369	9	C	90	50.57	181210	5079456		Isolate	Testing
11864		Germany	Chicken	Diseased	2006	117	8	G	91	50.83	250101	5081102		Isolate	Testing
11889		Germany	Chicken	Diseased	2006	117	8	G	90	50.68	238432	5029119		Isolate	Testing
12000		Germany	Chicken	Diseased	2006	95	4	B2	103	50.49	181752	5343574		Isolate	Testing
12031		Germany	Chicken	Diseased	2006	23	9	C	61	50.62	212012	4960816		Isolate	Testing
12045		Germany	Chicken	Diseased	2006	369	9	C	98	50.56	184759	5027254		Isolate	Testing
12202		Germany	Chicken	Healthy	2006	937	1	B1	106	50.68	188255	5063587		Cloacal swabs	Clinically healthy
12205		Germany	Chicken	Healthy	2006	937	1	B1	103	50.68	148433	5065100		Cloacal swabs	Clinically healthy
12214		Germany	Chicken	Healthy	2006	1166	5	D	107	50.42	165927	5319920		Cloacal swabs	Clinically healthy
12224		Germany	Chicken	Healthy	2006	69	10	D	168	50.38	180018	5645945		Cloacal swabs	Clinically healthy
12226		Germany	Chicken	Healthy	2006	69	10	D	170	50.38	177688	5644581		Cloacal swabs	Clinically healthy
12238		Germany	Chicken	Healthy	2006	1170	11	B2	49	50.5	271774	4967513		Cloacal swabs	Clinically healthy
12244		Germany	Chicken	Healthy	2006	1166	5	D	62	50.42	241388	5283421		Cloacal swabs	Clinically healthy
12246		Germany	Chicken	Healthy	2006	1166	5	D	66	50.42	224714	5284685		Cloacal swabs	Clinically healthy
12514		Germany	Chicken	Diseased	2007	141	4	B2	78	50.57	442935	5103798		Isolate	Testing
12517		Germany	Chicken	Diseased	2007	95	4	B2	76	50.56	265970	5037947		Isolate	Testing
12518		Germany	Chicken	Diseased	2007	23	9	C	65	50.61	328582	5031623		Isolate	Testing
12520		Germany	Chicken	Diseased	2007	131	11	B2	54	50.66	444487	5145939		Isolate	Testing
13054		Germany	Chicken	Healthy	2007	770	12	cladeI	138	50.27	156163	5713128		Cloacal swabs	Testing
13219		Germany	Chicken	Diseased	2007	355	4	B2	95	50.47	288708	5415664		Isolate	Testing
13220		Germany	Chicken	Diseased	2007	38	6	D	93	50.5	208060	5423324		Isolate	Testing
13682		Germany	Chicken	Healthy	2007	1049	1	B1	85	50.53	177514	5294779		Cloacal swabs	Testing
13702		Germany	Chicken	Healthy	2007	115	6	D	154	50.53	140559	5584474		Cloacal swabs	Testing
14107		Germany	Chicken	Healthy	2007	69	10	D	158	50.36	177708	5692274		Cloacal swabs	Testing
14172		Germany	Chicken	Healthy	2007	69	10	D	191	50.38	165743	5715440		Cloacal swabs	Testing
14182		Germany	Chicken	Healthy	2007	115	6	D	148	50.49	118482	5621387		Cloacal swabs	Testing
14327		Germany	Chicken	Healthy	2007	115	6	D	161	50.49	117816	5622094		Cloacal swabs	Testing
14348		Germany	Chicken	Healthy	2007	770	12	cladeI	138	50.25	157075	5627772		Cloacal swabs	Testing
14726		Germany	Chicken	Healthy	2008	349	5	D	82	50.36	294914	5287015		Cloacal swabs	Testing
14741		Germany	Chicken	Healthy	2008	115	6	D	155	50.48	110906	5624992		Cloacal swabs	Testing
14756		Germany	Chicken	Healthy	2008	69	10	D	192	50.39	165743	5796042		Cloacal swabs	Testing
14770		Germany	Chicken	Healthy	2008	770	12	cladeI	155	50.24	156164	5705058		Cloacal swabs	Testing
14782		Germany	Chicken	Healthy	2008	69	10	D	200	50.4	163777	5786116		Cloacal swabs	Testing
14783		Germany	Chicken	Healthy	2008	115	6	D	183	50.49	103852	5616399		Cloacal swabs	Testing
14793		Germany	Chicken	Healthy	2008	69	10	D	210	50.4	165743	5793377		Cloacal swabs	Testing
14800		Germany	Chicken	Healthy	2008	115	6	D	157	50.49	114288	5619856		Cloacal swabs	Testing
14808		Germany	Chicken	Healthy	2008	115	6	D	168	50.49	118482	5621900		Cloacal swabs	Testing
14815		Germany	Chicken	Healthy	2008	69	10	D	200	50.4	165743	5789828		Cloacal swabs	Testing
14822		Germany	Chicken	Healthy	2008	69	10	D	196	50.39	165743	5791267		Cloacal swabs	Testing
14835		Germany	Chicken	Healthy	2008	6807	2	A	168	50.58	88717	5073309		Cloacal swabs	Testing
14863		Germany	Chicken	Healthy	2008	69	10	D	111	50.47	260705	5552633		Cloacal swabs	Testing
14876		Germany	Chicken	Healthy	2008	302	3	E	75	50.19	342045	5251080		Cloacal swabs	Testing
14885		Germany	Chicken	Healthy	2008	115	6	D	163	50.49	111014	5620903		Cloacal swabs	Testing
14895		Germany	Chicken	Healthy	2008	115	6	D	176	50.48	108954	5619820		Cloacal swabs	Testing
14911		Germany	Chicken	Healthy	2008	115	6	D	158	50.48	108954	5620307		Cloacal swabs	Testing
14926		Germany	Chicken	Healthy	2008	95	4	B2	82	50.56	266057	5032191		Cloacal swabs	Testing
14942		Germany	Chicken	Diseased	2008	95	4	B2	72	50.55	265970	5028212		Cloacal swabs	Testing
15147		Germany	Chicken	Healthy	2008	429	11	B2	84	50.43	293281	5162651		Cloacal swabs	Testing
15148		Germany	Chicken	Healthy	2008	428	11	B2	76	50.37	300517	5055847		Cloacal swabs	Testing
15149		Germany	Chicken	Healthy	2008	429	11	B2	88	50.39	255690	5169657		Cloacal swabs	Testing
15151		Germany	Chicken	Healthy	2008	420	4	B2	243	50.44	103332	5494249		Cloacal swabs	Testing
15152		Germany	Chicken	Healthy	2008	428	11	B2	43	50.34	484921	5054952		Cloacal swabs	Testing
15153		Germany	Chicken	Healthy	2008	429	11	B2	119	50.4	272444	5240554		Cloacal swabs	Testing
17626		Germany	Chicken	Diseased	2008	140	4	B2	98	50.46	231010	5232572
18666		Germany	Chicken	Diseased	2009	11	3	E	174	50.29	160706	5344742		Mucosal swab	Testing
19038		Germany	Chicken	Diseased	2009	155	1	B1	65	50.54	194454	4828853		Isolate	Testing
21065		Germany	Chicken	Diseased	2010	140	4	B2	102	50.55	231025	5025665
21066		Germany	Chicken	Diseased	2010	140	4	B2	96	50.48	231025	5099598
21070		Germany	Chicken	Diseased	2010	23	9	C	50	50.65	281944	4806140
21071		Germany	Chicken	Diseased	2010	95	4	B2	115	50.53	183103	5109760
21080		Germany	Chicken	Diseased	2010	23	9	C	79	50.56	148516	4902804
21083		Germany	Chicken	Diseased	2010	117	8	G	130	50.73	153327	5100279
21084		Germany	Chicken	Diseased	2010	95	4	B2	78	50.66	236855	4953273
21085		Germany	Chicken	Diseased	2010	117	8	G	115	50.68	238004	5139126
21088		Germany	Chicken	Diseased	2010	23	9	C	81	50.58	186760	5149063
21089		Germany	Chicken	Diseased	2010	23	9	C	60	50.66	279208	4904236
21090		Germany	Chicken	Diseased	2010	23	9	C	73	50.52	208637	5073221
21092		Germany	Chicken	Diseased	2010	131	11	B2	34	50.55	483809	5155064
21094		Germany	Chicken	Diseased	2010	95	4	B2	83	50.56	364116	5193045
21095		Germany	Chicken	Diseased	2010	141	4	B2	66	50.57	354382	5087817
21096		Germany	Chicken	Diseased	2010	140	4	B2	96	50.5	216941	5271506
21097		Germany	Chicken	Diseased	2010	95	4	B2	88	50.6	268834	5217989
21098		Germany	Chicken	Diseased	2010	95	4	B2	101	50.56	204544	5295587
21750		Germany	Chicken	Diseased	2010	1852	11	B2	48	50.49	387325	5099173		Isolate	Testing
24887		Germany	Chicken	Diseased	2011	23	9	C	65	50.57	212015	4874609		Isolate	Testing
28074		Germany	Chicken	Diseased	2011	-	9	C	58	50.42	226914	5035209		Isolate	Testing
29394		Germany	Pig	Healthy	2011	2496	2	A	139	50.61	97079	4790262		Intestinal Colon content	Testing
29398		Germany	Pig	Healthy	2011	58	1	B1	141	50.67	131475	5211138		Intestinal Colon content	Testing
29401		Germany	Pig	Healthy	2011	58	1	B1	88	50.75	266203	4889112		Intestinal Colon content	Testing
29417		Germany	Pig	Healthy	2011	1684	2	A	57	50.57	293297	4920267		Intestinal Colon content	Testing
29449		Germany	Pig	Healthy	2011	1716	2	A	163	50.64	127010	4744747		Intestinal Colon content	Testing
29452		Germany	Pig	Healthy	2011	641	1	B1	100	50.62	106393	4825624		Intestinal Colon content	Testing
29459		Germany	Pig	Healthy	2011	2942	3	E	128	50.44	154170	5334913		Intestinal Colon content	Testing
29465		Germany	Pig	Healthy	2011	58	1	B1	102	50.74	148872	5050879		Intestinal Colon content	Testing
29489		Germany	Pig	Healthy	2011	131	11	B2	80	50.63	181610	5193523		Intestinal Colon content	Testing
30555		Germany	Pig	Healthy	2011	641	1	B1	116	50.6	106395	4740723		Intestinal Colon content	Testing
30565		Germany	Pig	Healthy	2011	58	1	B1	79	50.75	236254	4884330		Intestinal Colon content	Testing
30616		Germany	Pig	Healthy	2011	641	1	B1	72	50.69	196049	4884658		Intestinal Colon content	Testing
30787		Germany	Human	Diseased	2013	154	1	B1	56	50.62	294917	4718185		Urine	UTI
30916		Germany	Human	Diseased	2013	141	4	B2	61	50.6	354085	5069682		Urine	UTI
35110		Germany	Human	Diseased	2015	69	10	D	107	50.63	170319	5370242		Urine	UTI
39498		Germany	Pig	Healthy	2011	10	2	A	76	50.73	206676	4800087		Ascending colon	Swab
39506		Germany	Pig	Healthy	2011	302	3	E	103	50.34	195830	5299342		Ascending colon	Swab
39514		Germany	Pig	Healthy	2011	302	3	E	260	50	200740	5402507		Ascending colon	Swab
39526		Germany	Pig	Healthy	2011	4423	2	A	138	50.65	142403	4734776		Ascending colon	Swab
39533		Germany	Pig	Healthy	2011	410	9	C	309	50.07	233550	4997929		Ascending colon	Swab
39541		Germany	Pig	Healthy	2011	641	1	B1	115	50.61	111722	4730541		Ileum	Swab
04-06395		Germany	Human	Diseased	2004	20	1	B1	120	50.54	187956	5347804		Stool	Diarrhea, Bleeding
04-07301		Germany	Human	Healthy	2004	10	2	A	133	51.08	95033	4829038		Stool	Follow up
05-01317		Germany	Human	Healthy	2005	388	1	B1	124	50.64	205235	5193438		Stool	Control
05-02486		Germany	Human	Healthy	2005	335	3	E	124	50.42	326761	5269227		Stool	Clinically healthy
05-02928		Germany	Human	Healthy	2005	2101	1	B1	108	50.68	396442	5018147		Stool	Contact Investigation
05-04624		Germany	Human	Healthy	2005	21	1	B1	339	50.42	104237	5730602		Stool	Contact Investigation
05-06037		Germany	Human	Healthy	2005	17	1	B1	191	50.59	134151	5204549		Stool	Contact Investigation
06-00703		Germany	Human	Healthy	2006	35	4	B2	51	50.52	335530	4727529		Stool	Contact Investigation
06-01677		Germany	Human	Diseased	2006	362	5	D	44	50.57	408617	4827374		Stool	Diarrhea
06-01712		Germany	Human	Diseased	2006	21	1	B1	220	50.42	118064	5476354		Stool	Diarrhea
06-03041		Germany	Human	Diseased	2006	38	6	D	139	50.49	167143	5417600		Stool	Diarrhea
06-03230		Germany	Human	Diseased	2006	17	1	B1	173	50.59	134151	5167549		Stool	Diarrhea
06-03514		Germany	Human	Healthy	2006	587	3	E	189	50.22	238786	5558726		Stool	Contact Investigation
06-05225		Germany	Human	Healthy	2006	7522	2	A	36	50.82	360292	4853193		Stool	Control
07-06605		Germany	Human	Diseased	2007	589	4	B2	51	50.57	298091	4792615		Stool	Diarrhea
07-06701		Germany	Human	Diseased	2007	-	2	A	74	50.6	212837	5000971		Stool	Diarrhea
07-06796		Germany	Human	Diseased	2007	10	2	A	168	50.4	148139	5318509		Stool	Gastroenteritis
07-06960		Germany	Human	Diseased	2007	40	1	B1	83	50.65	166867	5075689		Stool	Diarrhea
07-07311		Germany	Human	Healthy	2007	40	1	B1	82	50.65	143508	5074200		Stool	Contact Investigation
07-08011		Germany	Human	Healthy	2007	335	3	E	87	50.44	401013	5293027		Stool
08-02745		Germany	Human	Diseased	2008	-	1	B1	205	50.89	108379	5351711
08-03995		Germany	Cattle	Healthy	2008	658	7	G	64	50.85	497766	4961922
08-03996		Germany	Cattle	Healthy	2008	11	3	E	178	50.32	181245	5426650
08-03997		Germany	Cattle	Healthy	2008	11	3	E	203	50.31	188586	5426093
08-04018		Germany	Cattle	Healthy	2008	21	1	B1	244	50.43	121718	5505810
08-04078		Germany	Cattle	Healthy	2008	445	1	B1	337	50.45	68435	5713349
08-04082		Germany	Cattle	Healthy	2008	445	1	B1	275	50.47	92816	5561072
08-04088		Germany	Cattle	Healthy	2008	16	1	B1	248	50.41	120129	5333575
08-04089		Germany	Cattle	Healthy	2008	445	1	B1	377	50.63	84735	5786344
08-04090		Germany	Cattle	Healthy	2008	445	1	B1	298	50.44	101022	5702064
08-04147		Germany	Cattle	Healthy	2008	21	1	B1	280	50.38	108500	5702263
08-04153		Germany	Cattle	Healthy	2008	21	1	B1	343	50.36	98144	5865440
08-04154		Germany	Cattle	Healthy	2008	21	1	B1	344	50.37	95600	5861888
08-04155		Germany	Cattle	Healthy	2008	21	1	B1	330	50.37	101162	5862211
08-04861		Germany	Human	Healthy	2008	738	7	G	212	50.59	115624	5524548		Stool	Contact Investigation
08-04862		Germany	Human	Healthy	2008	117	8	G	137	50.75	180236	5118658		Stool	Contact Investigation
08-04863		Germany	Human	Healthy	2008	35	4	B2	67	50.51	335530	4785773		Stool	Follow-up
08-04864		Germany	Human	Healthy	2008	297	1	B1	105	50.66	220228	4888854		Stool	Follow-up
08-05156		Germany	Human	Healthy	2008	5278	4	B2	183	50.38	136708	4897631		Stool	Contact Investigation
08-05529		Germany	Human	Diseased	2008	33	1	B1	170	50.73	168980	5532077
08-06237		Germany	Human	Healthy	2008	713	4	B2	72	50.49	425959	4743469		Stool	Follow-up
08-06238		Germany	Human	Healthy	2008	17	1	B1	201	50.5	165357	5211477		Stool
08-06418		Germany	Human	Healthy	2008	297	1	B1	95	50.55	288529	4927069		Stool	Follow-up
09-05726		Germany	Human	Diseased	2009	-	2	A	95	50.79	117469	4595453		Stool	Diarrhea
10-01971		Germany	Human	Healthy	2010	137	3	E	334	50.25	251344	5548608		Stool	Follow-up
10-02734		Germany	Human	Healthy	2010	3494	1	B1	86	50.55	215206	4974911		Stool	Contact Investigation
10-02735		Germany	Human	Healthy	2010	25	1	B1	177	50.53	160496	5586867		Stool	Contact Investigation
10-02736		Germany	Human	Healthy	2010	33	1	B1	151	50.71	192693	5363223		Stool	Contact Investigation
10-03960		Germany	Human	Healthy	2010	40	1	B1	96	50.58	143749	5156315		Stool	Contact Investigation
10-04205		Germany	Human	Healthy	2010	137	3	E	178	50.36	251344	5343254		Stool	Follow-up
10-04206		Germany	Human	Healthy	2010	10	2	A	76	50.39	195504	4965433		Stool	Follow-up
10-06712		Germany	Human	Diseased	2010	21	1	B1	231	50.35	117495	5546836		Stool	Diarrhea
10-07028		Germany	Human	Diseased	2010	29	1	B1	196	50.49	104349	5488685		Stool	Enteritis
10-07139		Germany	Human	Diseased	2010	21	1	B1	216	50.4	127118	5429766		Stool	Acute Illness
11-00056		Germany	Human	Diseased	2011	33	1	B1	103	50.74	149302	5245073		Stool	Diarrhea
11-00061		Germany	Human	Diseased	2011	58	1	B1	107	50.83	148872	4997958		Stool	Diarrhea
11-08909		Germany	Human	Healthy	2011	33	1	B1	141	50.76	129509	5458899		Stool	Contact Investigation
11-08946		Germany	Human	Healthy	2011	28	4	B2	49	50.55	273991	4769487		Stool	Contact Investigation
11-08947		Germany	Human	Healthy	2011	28	4	B2	58	50.62	331012	4724197		Stool	Contact Investigation
11-08948		Germany	Human	Healthy	2011	28	4	B2	34	50.63	360466	4698841		Stool	Contact Investigation
11-08949		Germany	Human	Healthy	2011	738	7	G	285	50.58	129577	5652271		Stool	Contact Investigation
11-08950		Germany	Human	Healthy	2011	32	3	E	190	50.53	208264	5271205		Stool	Contact Investigation
11-08951		Germany	Human	Healthy	2011	32	3	E	187	50.53	207881	5273503		Stool	Contact Investigation
11844-2		Germany	Chicken	Diseased	2006	1158	5	D	178	50.41	272222	5765898		Isolate	Testing
11887-1		Germany	Chicken	Diseased	2006	117	8	G	134	50.74	120846	5252787		Isolate	Testing
12-01792		Germany	Human	Diseased	2012	1326	1	B1	78	50.84	187072	4987133		Stool	Diarrhea, stomach ache
12-02111		Germany	Human	Diseased	2012	48	2	A	135	50.75	93828	4909616		Stool	Watery diarrhea, Abdominal cramps
12-05189		Germany	Human	Diseased	2012	86	1	B1	91	50.6	136284	4858298		Stool	Diarrhea, contact investigation
12-05450		Germany	Human	Healthy	2012	21	1	B1	237	50.42	127118	5505915		Stool
12-05575		Germany	Human	Healthy	2012	4119	4	B2	36	50.62	559314	4700219		Stool	Contact Investigation
12-05576		Germany	Human	Healthy	2012	28	4	B2	45	50.51	460999	4877799		Stool	Contact Investigation
12-05705		Germany	Human	Healthy	2012	335	3	E	125	50.43	310153	5325134		Stool	Contact Investigation
12-05926		Germany	Human	Healthy	2012	1147	1	B1	46	50.64	220962	4640855		Stool	Contact Investigation
12-05927		Germany	Human	Healthy	2012	33	1	B1	138	50.66	151374	5484931		Stool
12-05928		Germany	Human	Healthy	2012	737	1	B1	164	50.42	118028	5538874		Stool	Contact Investigation
12042-4		Germany	Chicken	Diseased	2006	117	8	G	106	50.73	246413	5199373		Isolate	Testing
13-00426		Germany	Human	Healthy	2013	40	1	B1	148	50.5	170017	5191231		Stool	Contact Investigation
13-00566		Germany	Human	Healthy	2013	4941	1	B1	180	50.51	161276	5186429		Stool	Contact Investigation, follow-up EHEC
13-00570		Germany	Human	Healthy	2013	21	1	B1	295	50.27	112440	5582893		Stool	Contact Investigation to O26 EHEC
13-00810		Germany	Human	Healthy	2013	117	8	G	245	50.53	241650	5190163		Stool	contact Investigation to brother
13-00811		Germany	Human	Healthy	2013	21	1	B1	482	49.93	103683	5653986		Stool	contact Investigation to family
13-01248		Germany	Human	Healthy	2013	335	3	E	149	50.38	326761	5328607		Stool	contact Investigation
13-01899		Germany	Human	Healthy	2013	29	1	B1	308	50.36	125740	5629099		Stool	Group illness, contact investigation to EHEC
13-03293		Germany	Human	Healthy	2013	29	1	B1	325	50.29	118144	5647165		Stool	Contact Investigation, group disease
13-03609		Germany	Human	Healthy	2013	301	2	A	361	50.17	76137	5182785		Stool	Contact Investigation
13-03625		Germany	Human	Healthy	2013	21	1	B1	278	50.18	139539	5551210		Stool	Separator, follow-up
13-05473		Germany	Human	Healthy	2013	25	1	B1	261	50.36	146957	5589812		Stool	Contact Investigation, excretors
13060-1		Germany	Chicken	Healthy	2007	770	12	cladeI	128	50.25	182350	5635436		Cloacal swab	Testing
14-03445		Germany	Human	Healthy	2014	62	13	F	472	50.07	84255	5752448		Stool	Follow-up, shedder
14-03756		Germany	Human	Healthy	2014	738	7	G	225	50.51	144014	5587398		Stool
14-04252		Germany	Human	Diseased	2014	975	2	A	216	50.16	301902	5043074		Stool	Gastroenteritis
14-04504		Germany	Human	Diseased	2014	127	4	B2	229	50.26	288399	5338806		Stool	Diarrhea
14-04585		Germany	Human	Diseased	2014	4674	8	G	247	50.54	128652	5097586		Stool	Diarrhea
14-04785		Germany	Human	Diseased	2014	2813	4	B2	218	50.38	258477	4813630		Stool	Diarrhea
14-05235		Germany	Human	Healthy	2014	6274	1	B1	199	50.6	158466	5510055		Stool	Contact investigation, excretors
14-05648		Germany	Human	Healthy	2014	33	1	B1	313	50.37	88355	5514392		Stool
14-05649		Germany	Human	Healthy	2014	17	1	B1	291	50.39	135195	5243773		Stool
14-05823		Germany	Human	Healthy	2014	646	4	B2	126	50.34	363391	5271513		Stool	Contact person, shedder
14-05824		Germany	Human	Healthy	2014	675	1	B1	249	50.37	207147	5512572		Stool
14-05953		Germany	Human	Healthy	2014	738	7	G	256	50.61	143600	5621905		Stool
14-05954		Germany	Human	Healthy	2014	32	3	E	262	50.4	192688	5364772		Stool
14154-1		Germany	Chicken	Healthy	2007	69	10	D	165	50.35	195507	5689656		Cloacal swab	Testing
15-02694		Germany	Human	Diseased	2015	582	4	B2	237	50.25	262390	5091835		Stool	Diarrhea
15-02880		Germany	Human	Diseased	2015	388	1	B1	285	50.37	118980	5248133		Stool	Diarrhea
15-02909		Germany	Human	Diseased	2015	583	4	B2	427	49.79	249084	5235865		Stool	Diarrhea
15-03069		Germany	Human	Diseased	2015	5486	1	B1	384	50.24	96395	5158196		Stool	Diarrhea
15-03070		Germany	Human	Diseased	2015	5486	1	B1	350	50.28	118775	5146225		Stool	Diarrhea
15-03378		Germany	Human	Diseased	2015	99	1	B1	248	50.21	221845	5084311		Stool	Diarrhea
15-04718		Germany	Human	Healthy	2015	73	4	B2	208	50.19	466447	5301647		Stool
15-04719		Germany	Human	Healthy	2015	442	1	B1	301	50.42	182809	5576579		Stool
16-01493		Germany	Human	Diseased	2016	33	1	B1	373	50.13	148775	5501747		Stool	Diarrhea
16-01697		Germany	Human	Diseased	2016	3101	9	C	379	50.07	263584	5825910		Stool	Diarrhea
16-02161		Germany	Human	Diseased	2016	640	11	B2	226	50.36	220900	5321122		Stool	Bacterial intestinal infection, diarrhea
16-02269		Germany	Human	Diseased	2016	11	3	E	261	50.2	147567	5374744		Stool	Diarrhea, group disease
16-02351		Germany	Human	Diseased	2016	32	3	E	348	50.22	163349	5522213		Stool	Diarrhea
16-02781		Germany	Human	Diseased	2016	1147	1	B1	150	50.58	244752	4739986		Stool	Diarrhea, immunosuppression
16-03948		Germany	Human	Diseased	2016	28	4	B2	188	50.32	197371	5174735		Stool	Diarrhea, group disease
16-04045		Germany	Human	Diseased	2016	-	4	B2	151	50.56	511622	4796899		Stool	Diarrhea
16-04050		Germany	Human	Diseased	2016	583	4	B2	202	50.5	252185	5130452		Stool	Diarrhea
16934_2-58	16934_2#58	Germany	Chicken	Healthy	2012	648	14	F	100	50.42	242069	5442704
16934_2-59	16934_2#59	Germany	Chicken	Healthy	2012	648	14	F	102	50.4	230750	5361172
16934_2-71	16934_2#71	Germany	Cattle	Diseased	2013	648	14	F	77	50.46	230750	5100735
16934_2-74	16934_2#74	Germany	Chicken	Diseased	2012	648	14	F	91	50.29	219727	5535529
16934_2-77	16934_2#77	Germany	Chicken	Diseased	2010	648	14	F	77	50.46	230750	5099356
16934_2-78	16934_2#78	Germany	Chicken	Diseased	2011	648	14	F	96	50.49	200043	5283058
16ZN_0001		Vietnam	Pig	Healthy	2015	101	1	B1	74	50.59	162301	4916553		Fecal swab	Clinically healthy
16ZN_0002		Vietnam	Pig	Healthy	2015	48	2	A	135	50.76	126559	4743829		Fecal swab	Clinically healthy
16ZN_0003		Vietnam	Pig	Healthy	2016	58	1	B1	106	50.56	173043	5085755		Fecal swab	Clinically healthy
16ZN_0004		Vietnam	Pig	Healthy	2016	165	2	A	131	50.52	108854	4821545		Fecal swab	Clinically healthy
16ZN_0005		Vietnam	Pig	Healthy	2016	898	1	B1	87	50.62	118692	4811169		Fecal swab	Clinically healthy
16ZN_0006		Vietnam	Pig	Healthy	2016	971	1	B1	109	50.62	166624	5183252		Fecal swab	Clinically healthy
16ZN_0007		Vietnam	Pig	Healthy	2015	3858	1	B1	64	50.65	202729	4779319		Fecal swab	Clinically healthy
16ZN_0008		Vietnam	Pig	Healthy	2016	761	2	A	121	50.79	100806	4739925		Fecal swab	Clinically healthy
16ZN_0009		Vietnam	Pig	Healthy	2016	-	2	A	157	50.81	59950	4520555		Fecal swab	Clinically healthy
16ZN_0010		Vietnam	Pig	Healthy	2015	206	2	A	235	50.66	47823	5047277		Fecal swab	Clinically healthy
16ZN_0011		Vietnam	Pig	Healthy	2016	10	2	A	107	50.66	117809	4923256		Fecal swab	Clinically healthy
16ZN_0012		Vietnam	Pig	Healthy	2015	101	1	B1	129	50.22	120414	5037380		Fecal swab	Clinically healthy
16ZN_0013		Vietnam	Pig	Healthy	2015	101	1	B1	82	50.6	137927	4915241		Fecal swab	Clinically healthy
16ZN_0014		Vietnam	Pig	Healthy	2016	8165	1	B1	135	50.65	75832	4839732		Fecal swab	Clinically healthy
16ZN_0015		Vietnam	Pig	Healthy	2016	224	1	B1	90	50.69	197279	5017213		Fecal swab	Clinically healthy
16ZN_0016		Vietnam	Pig	Healthy	2016	453	1	B1	121	50.68	111363	4890643		Fecal swab	Clinically healthy
16ZN_0017		Vietnam	Pig	Healthy	2016	603	1	B1	98	50.64	144205	5050747		Fecal swab	Clinically healthy
16ZN_0018		Vietnam	Pig	Healthy	2016	603	1	B1	93	50.63	170812	5047662		Fecal swab	Clinically healthy
16ZN_0019		Vietnam	Pig	Healthy	2016	8165	1	B1	135	50.64	78589	4848926		Fecal swab	Clinically healthy
16ZN_0021		Vietnam	Pig	Healthy	2016	101	1	B1	88	50.54	148377	5060205		Fecal swab	Clinically healthy
16ZN_0023		Vietnam	Pig	Healthy	2016	8165	1	B1	134	50.65	75832	4842145		Fecal swab	Clinically healthy
16ZN_0024		Vietnam	Pig	Healthy	2016	-	2	A	162	50.8	59886	4508913		Fecal swab	Clinically healthy
16ZN_0025		Vietnam	Pig	Healthy	2016	603	1	B1	93	50.64	170912	5050488		Fecal swab	Clinically healthy
16ZN_0026		Vietnam	Pig	Healthy	2016	206	2	A	89	50.63	143844	4807396		Fecal swab	Clinically healthy
16ZN_0028		Vietnam	Pig	Healthy	2016	3014	2	A	125	50.63	108194	4889238		Fecal swab	Clinically healthy
16ZN_0030		Vietnam	Pig	Healthy	2015	10	2	A	166	50.14	115459	5205557		Fecal swab	Clinically healthy
16ZN_0031		Vietnam	Pig	Healthy	2016	654	1	B1	63	50.79	186286	4755543		Fecal swab	Clinically healthy
16ZN_0038		Vietnam	Pig	Healthy	2016	971	1	B1	116	50.62	154023	5173289		Fecal swab	Clinically healthy
16ZN_0040		Vietnam	Pig	Healthy	2015	5471	2	A	190	50.53	66644	4977157		Fecal swab	Clinically healthy
17-01273		Germany	Human	Healthy	2017	1040	4	B2	273	50.34	238707	5028702		Stool
17-01274		Germany	Human	Healthy	2017	33	1	B1	211	50.47	218870	5389385		Stool
17-01275		Germany	Human	Healthy	2017	738	7	G	220	50.65	129611	5393317		Stool
17-01338		Germany	Human	Healthy	2017	29	1	B1	287	50.39	131646	5603000		Stool
17-01713		Germany	Human	Healthy	2017	33	1	B1	267	50.49	157260	5468700		Stool
17-01714		Germany	Human	Healthy	2017	33	1	B1	299	50.32	175690	5298652		Stool
17-01717		Germany	Human	Healthy	2017	17	1	B1	319	50.39	135486	5478650		Stool
17-01866		Germany	Human	Healthy	2017	738	7	G	409	50.55	143565	5745979		Stool
17-04144		Germany	Human	Diseased	2017	88	9	C	287	50.21	149086	5379164		Stool	Diarrhea, hospitalized
17-04145		Germany	Human	Diseased	2017	10	2	A	200	50.36	149094	4910726		Stool	Diarrhea
17-04189		Germany	Human	Diseased	2017	1792	1	B1	266	50.35	122649	5382690		Stool	Diarrhea, extreme tiredness
17-04317		Germany	Human	Diseased	2017	216	2	A	182	50.49	116753	4904454		Stool	Diarrhea
17-04777		Germany	Human	Diseased	2017	21	1	B1	357	50.15	114035	5656995		Stool	Diarrhea, group disease
17-05720		Germany	Human	Diseased	2017	17	1	B1	252	50.44	143557	5243566		Stool	Diarrhea
17-05723		Germany	Human	Diseased	2017	17	1	B1	255	50.45	143557	5239652		Stool	Diarrhea
17-05751		Germany	Human	Diseased	2017	416	4	B2	159	50.46	432931	5165794		Stool	Diarrhea, gastroenteritis
17-06334		Germany	Human	Diseased	2017	4942	1	B1	246	50.28	109631	5321991		Stool	Diarrhea
17-06461		Germany	Human	Diseased	2017	457	13	F	146	50.25	327898	5026309		Stool	Diarrhea
18-1-1-4-D17		Germany	Pig	Healthy	2014	21	1	B1	190	50.39	138224	5440879
18-1-1-4-D3		Germany	Pig	Healthy	2014	567	4	B2	81	50.51	383945	5024658
18-1-1-4-D9		Germany	Pig	Healthy	2014	10	2	A	83	50.7	162037	4861762
18-1-1-4-M20		Germany	Pig	Healthy	2014	21	1	B1	207	50.38	127118	5438291
18-1-31-3-K17		Germany	Pig	Healthy	2014	-	2	A	80	50.48	204131	5101677
18-4-1-4-D14		Germany	Pig	Healthy	2014	88	9	C	69	50.62	291225	5015972
18-4-1-4-M18		Germany	Pig	Healthy	2014	88	9	C	67	50.63	196801	5015978
18-4-31-3-K20		Germany	Pig	Healthy	2014	34	2	A	162	50.64	139732	4918329
20-1-1-4-D15		Germany	Pig	Healthy	2014	10	2	A	131	50.82	95621	4687354
20-1-31-3-K11		Germany	Pig	Healthy	2014	3057	12	cladeI	88	50.41	217895	5150959
20-1-31-3-K8		Germany	Pig	Healthy	2014	34	2	A	148	50.56	175592	5102073
20-12-2-4-D18		Germany	Pig	Healthy	2014	10	2	A	139	50.82	89224	4685840
20-12-31-3-K1		Germany	Pig	Healthy	2014	34	2	A	109	50.53	178745	5070078
20-12-31-3-K6		Germany	Pig	Healthy	2014	58	1	B1	100	50.7	232601	4989150
20222_5-110	20222_5#110	Vietnam	Chicken	Healthy	2012	1011	3	E	86	50.51	429137	5174800		Boot-swab	Clinically healthy
20222_5-112	20222_5#112	Vietnam	Chicken	Healthy	2012	101	1	B1	98	50.5	218016	4949083		Boot-swab	Clinically healthy
20222_5-118	20222_5#118	Vietnam	Chicken	Healthy	2012	101	1	B1	114	50.61	196311	4914839		Boot-swab	Clinically healthy
20222_5-138	20222_5#138	Vietnam	Human	Healthy	2012	354	13	F	77	50.49	295044	5190626		Fecal swab	Clinically healthy
20222_5-173	20222_5#173	Vietnam	Chicken	Healthy	2012	6751	2	A	161	50.75	67650	4692353		Boot-swab	Clinically healthy
20222_5-240	20222_5#240	Vietnam	Chicken	Healthy	2012	165	2	A	169	50.6	99467	4853025		Boot-swab	Clinically healthy
20222_5-250	20222_5#250	Vietnam	Chicken	Healthy	2012	48	2	A	172	50.63	89669	4839653		Boot-swab	Clinically healthy
20222_5-264	20222_5#264	Vietnam	Human	Healthy	2012	155	1	B1	111	50.58	114452	4979599		Fecal swab	Clinically healthy
20222_5-309	20222_5#309	Vietnam	Chicken	Healthy	2012	10	2	A	135	50.71	142769	5151033		Boot-swab	Clinically healthy
20222_5-331	20222_5#331	Vietnam	Chicken	Healthy	2012	206	2	A	171	50.49	104948	4885052		Boot-swab	Clinically healthy
20222_5-349	20222_5#349	Vietnam	Human	Healthy	2012	394	10	D	106	50.58	264901	5078001		Fecal swab	Clinically healthy
20222_5-88	20222_5#88	Vietnam	Human	Healthy	2012	607	2	A	113	50.71	207094	5001931		Fecal swab	Clinically healthy
20222_6-107	20222_6#107	Vietnam	Human	Healthy	2012	6697	2	A	169	50.72	84510	4821245		Fecal swab	Clinically healthy
20222_6-135	20222_6#135	Vietnam	Chicken	Healthy	2012	155	1	B1	120	50.29	219946	5242429		Boot-swab	Clinically healthy
20222_6-136	20222_6#136	Vietnam	Human	Healthy	2012	3570	1	B1	127	50.67	158306	5119974		Fecal swab	Clinically healthy
20222_6-19	20222_6#19	Vietnam	Human	Healthy	2012	1148	1	B1	103	50.43	334629	5083511		Fecal swab	Clinically healthy
20222_6-190	20222_6#190	Vietnam	Human	Healthy	2012	648	14	F	137	50.49	169474	5283127		Fecal swab	Clinically healthy
20222_6-191	20222_6#191	Vietnam	Human	Healthy	2012	648	14	F	124	50.3	198062	5444496		Fecal swab	Clinically healthy
20222_6-199	20222_6#199	Vietnam	Human	Healthy	2012	746	2	A	192	50.65	86024	4850992		Fecal swab	Clinically healthy
20222_6-316	20222_6#316	Vietnam	Chicken	Healthy	2012	6732	3	A	203	50.81	65785	4791913		Boot-swab	Clinically healthy
20222_6-346	20222_6#346	Vietnam	Chicken	Healthy	2012	48	2	A	633	50.66	89530	5075364		Boot-swab	Clinically healthy
20222_6-353	20222_6#353	Vietnam	Chicken	Healthy	2012	5273	12	cladeI	126	50.4	175422	5388193		Boot-swab	Clinically healthy
20222_6-55	20222_6#55	Vietnam	Chicken	Healthy	2012	117	8	G	143	50.77	174653	5035041		Boot-swab	Clinically healthy
20222_6-57	20222_6#57	Vietnam	Chicken	Healthy	2012	155	1	B1	137	50.4	197745	4972202		Boot-swab	Clinically healthy
20222_6-61	20222_6#61	Vietnam	Chicken	Healthy	2012	6720	2	A	614	50.27	70563	5451944		Boot-swab	Clinically healthy
20222_7-240	20222_7#240	Vietnam	Human	Healthy	2012	48	2	A	132	50.6	126489	4772112		Fecal swab	Clinically healthy
20222_7-277	20222_7#277	Vietnam	Human	Healthy	2012	131	11	B2	93	50.75	286760	5032141		Fecal swab	Clinically healthy
20222_8-126	20222_8#126	Vietnam	Human	Healthy	2012	73	4	B2	143	50.41	213809	5276642		Fecal swab	Clinically healthy
20222_8-153	20222_8#153	Vietnam	Human	Healthy	2012	93	2	A	131	50.54	130557	4964980		Fecal swab	Clinically healthy
20222_8-158	20222_8#158	Vietnam	Human	Healthy	2012	58	1	B1	91	50.71	219222	5016061		Fecal swab	Clinically healthy
20222_8-214	20222_8#214	Vietnam	Human	Healthy	2012	48	2	A	150	50.78	97433	4671105		Fecal swab	Clinically healthy
20222_8-244	20222_8#244	Vietnam	Human	Healthy	2012	1589	1	B1	116	50.54	175881	5125912		Fecal swab	Clinically healthy
20222_8-292	20222_8#292	Vietnam	Human	Healthy	2012	1380	10	D	169	50.48	186191	5370714		Fecal swab	Clinically healthy
20222_8-299	20222_8#299	Vietnam	Chicken	Healthy	2012	6792	2	A	165	50.62	100532	5014224		Boot-swab	Clinically healthy
20222_8-332	20222_8#332	Vietnam	Human	Healthy	2012	1674	13	F	86	50.54	299122	4954829		Fecal swab	Clinically healthy
20222_8-74	20222_8#74	Vietnam	Chicken	Healthy	2012	155	1	B1	123	50.51	173071	4881433		Boot-swab	Clinically healthy
20222_8-75	20222_8#75	Vietnam	Chicken	Healthy	2012	10	2	A	132	50.74	111096	4726904		Boot-swab	Clinically healthy
20222_8-86	20222_8#86	Vietnam	Chicken	Healthy	2012	70	5	D	70	50.32	288538	5066138		Boot-swab	Clinically healthy
20275_1-114	20275_1#114	Vietnam	Chicken	Healthy	2012	6798	3	A	233	50.82	84048	4634749		Boot-swab	Clinically healthy
20275_1-16	20275_1#16	Vietnam	Human	Healthy	2012	1684	2	A	217	50.66	192989	5005483		Fecal swab	Clinically healthy
20275_1-21	20275_1#21	Vietnam	Human	Healthy	2012	10	2	A	241	50.59	97124	5490046		Fecal swab	Clinically healthy
20275_1-287	20275_1#287	Vietnam	Chicken	Healthy	2012	48	2	A	202	50.74	94147	4812084		Boot-swab	Clinically healthy
20275_1-323	20275_1#323	Vietnam	Human	Healthy	2012	4598	3	A	76	50.75	262907	4791525		Fecal swab	Clinically healthy
20275_1-37	20275_1#37	Vietnam	Human	Healthy	2012	969	4	B2	236	50.46	237308	5292998		Fecal swab	Clinically healthy
21224_2-116	21224_2#116	Vietnam	Chicken	Healthy	2012	7118	3	E	102	50.62	445803	5399813		Boot-swab	Clinically healthy
21224_2-135	21224_2#135	Vietnam	Human	Healthy	2012	1163	7	G	102	50.8	206290	5048827		Fecal swab	Clinically healthy
21224_2-17	21224_2#17	Vietnam	Chicken	Healthy	2012	226	2	A	228	50.43	78915	5019628		Boot-swab	Clinically healthy
21224_2-19	21224_2#19	Vietnam	Human	Healthy	2012	1485	14	F	118	50.31	335237	5181842		Fecal swab	Clinically healthy
21224_2-299	21224_2#299	Vietnam	Human	Healthy	2012	101	1	B1	86	50.53	229831	4979908		Fecal swab	Clinically healthy
21224_2-340	21224_2#340	Vietnam	Human	Healthy	2012	131	11	B2	99	50.65	330035	4955122		Fecal swab	Clinically healthy
21224_2-344	21224_2#344	Vietnam	Human	Healthy	2012	131	11	B2	115	50.75	222123	5035269		Fecal swab	Clinically healthy
21224_2-363	21224_2#363	Vietnam	Human	Healthy	2012	155	1	B1	144	50.65	106059	5037939		Fecal swab	Clinically healthy
21224_2-5	21224_2#5	Vietnam	Chicken	Healthy	2012	3858	1	B1	114	50.72	191025	4894098		Boot-swab	Clinically healthy
21224_2-88	21224_2#88	Vietnam	Human	Healthy	2012	10	2	A	181	50.74	126161	5039002		Fecal swab	Clinically healthy
21224_3-10	21224_3#10	Vietnam	Human	Healthy	2013	1788	2	A	134	50.74	138726	4831409		Fecal swab	Clinically healthy
21224_3-12	21224_3#12	Vietnam	Human	Healthy	2013	2732	5	D	102	50.62	242315	4970777		Fecal swab	Clinically healthy
21224_3-120	21224_3#120	Vietnam	Human	Healthy	2013	48	2	A	504	50.75	131613	4980317		Fecal swab	Clinically healthy
21224_3-16	21224_3#16	Vietnam	Human	Healthy	2013	1638	2	A	245	50.91	61185	4580245		Fecal swab	Clinically healthy
21224_3-168	21224_3#168	Vietnam	Human	Healthy	2013	3177	14	F	103	50.44	240428	5383771		Fecal swab	Clinically healthy
21224_3-190	21224_3#190	Vietnam	Chicken	Healthy	2013	224	1	B1	113	50.81	328191	5035462		Boot-swab	Clinically healthy
21224_3-20	21224_3#20	Vietnam	Human	Healthy	2013	398	2	A	207	50.86	61386	4679468		Fecal swab	Clinically healthy
21224_3-230	21224_3#230	Vietnam	Chicken	Healthy	2013	155	1	B1	172	50.58	99155	5100246		Boot-swab	Clinically healthy
21224_3-234	21224_3#234	Vietnam	Chicken	Healthy	2013	6793	2	A	230	50.44	80129	4974683		Boot-swab	Clinically healthy
21224_3-235	21224_3#235	Vietnam	Chicken	Healthy	2013	539	1	B1	112	50.65	192890	5115441		Boot-swab	Clinically healthy
21224_3-237	21224_3#237	Vietnam	Human	Healthy	2013	31	5	D	127	50.64	208784	5163118		Fecal swab	Clinically healthy
21224_3-256	21224_3#256	Vietnam	Human	Healthy	2013	131	11	B2	113	50.63	246402	5110596		Fecal swab	Clinically healthy
21224_3-267	21224_3#267	Vietnam	Human	Healthy	2013	1177	6	D	156	50.53	147181	5403219		Fecal swab	Clinically healthy
21224_3-275	21224_3#275	Vietnam	Chicken	Healthy	2013	117	8	G	139	50.73	175634	5186906		Boot-swab	Clinically healthy
21224_3-278	21224_3#278	Vietnam	Chicken	Healthy	2013	1244	2	A	182	50.71	80345	4686987		Boot-swab	Clinically healthy
21224_3-284	21224_3#284	Vietnam	Chicken	Healthy	2013	48	2	A	159	50.82	87683	4742623		Boot-swab	Clinically healthy
21224_3-285	21224_3#285	Vietnam	Chicken	Healthy	2013	170	2	A	209	50.79	83760	4954708		Boot-swab	Clinically healthy
21224_3-29	21224_3#29	Vietnam	Human	Healthy	2013	405	5	D	145	50.72	145510	5223915		Fecal swab	Clinically healthy
21224_3-294	21224_3#294	Vietnam	Chicken	Healthy	2013	10	2	A	128	50.63	257430	4890313		Boot-swab	Clinically healthy
21224_3-297	21224_3#297	Vietnam	Human	Healthy	2013	155	1	B1	127	50.3	183782	5213665		Fecal swab	Clinically healthy
21224_3-335	21224_3#335	Vietnam	Human	Healthy	2013	206	2	A	163	50.88	104439	4580292		Fecal swab	Clinically healthy
21224_3-34	21224_3#34	Vietnam	Chicken	Healthy	2013	602	1	B1	130	50.59	176207	5073737		Boot-swab	Clinically healthy
21224_3-352	21224_3#352	Vietnam	Human	Healthy	2013	3014	2	A	156	50.75	106366	4710000		Fecal swab	Clinically healthy
21224_3-354	21224_3#354	Vietnam	Chicken	Healthy	2013	410	9	C	103	50.53	221195	4871121		Boot-swab	Clinically healthy
21224_3-358	21224_3#358	Vietnam	Chicken	Healthy	2013	752	2	A	202	50.45	140254	5153997		Boot-swab	Clinically healthy
21224_3-361	21224_3#361	Vietnam	Chicken	Healthy	2013	48	2	A	230	50.63	81104	4936909		Boot-swab	Clinically healthy
21224_3-370	21224_3#370	Vietnam	Human	Healthy	2013	1193	4	B2	108	50.62	376402	5070978		Fecal swab	Clinically healthy
21224_3-46	21224_3#46	Vietnam	Chicken	Healthy	2013	155	1	B1	116	50.7	181638	4906471		Boot-swab	Clinically healthy
21224_3-62	21224_3#62	Vietnam	Human	Healthy	2013	457	13	F	120	50.41	207416	5047282		Fecal swab	Clinically healthy
21224_3-88	21224_3#88	Vietnam	Chicken	Healthy	2013	7153	2	A	186	50.7	91924	4844507		Boot-swab	Clinically healthy
21224_3-91	21224_3#91	Vietnam	Chicken	Healthy	2013	7157	2	A	223	50.52	87360	5040156		Boot-swab	Clinically healthy
21224_3-94	21224_3#94	Vietnam	Chicken	Healthy	2013	2690	2	A	157	50.52	121793	4735947		Boot-swab	Clinically healthy
21224_3-95	21224_3#95	Vietnam	Chicken	Healthy	2013	6746	2	A	125	50.66	198533	4720824		Boot-swab	Clinically healthy
21224_3-97	21224_3#97	Vietnam	Chicken	Healthy	2013	155	1	B1	124	50.47	199216	5217307		Boot-swab	Clinically healthy
21225_1-125	21225_1#125	Vietnam	Chicken	Healthy	2012	226	2	A	96	50.73	152170	4754870		Boot-swab	Clinically healthy
21225_1-165	21225_1#165	Vietnam	Chicken	Healthy	2012	7177	2	A	58	50.53	430366	4880972		Boot-swab	Clinically healthy
21225_1-224	21225_1#224	Vietnam	Chicken	Healthy	2012	7122	2	A	155	50.74	87944	4745450		Boot-swab	Clinically healthy
21225_1-278	21225_1#278	Vietnam	Human	Healthy	2012	205	1	B1	111	50.67	155574	5031827		Fecal swab	Clinically healthy
21225_1-350	21225_1#350	Vietnam	Chicken	Healthy	2013	359	1	B1	49	50.74	222701	4737206		Boot-swab	Clinically healthy
21225_2-108	21225_2#108	Vietnam	Chicken	Healthy	2013	48	2	A	242	50.59	69413	4793918		Boot-swab	Clinically healthy
21225_2-112	21225_2#112	Vietnam	Chicken	Healthy	2013	1163	7	G	113	50.94	186649	4873260		Boot-swab	Clinically healthy
21225_2-120	21225_2#120	Vietnam	Chicken	Healthy	2013	117	8	G	120	50.61	187846	5168514		Boot-swab	Clinically healthy
21225_2-129	21225_2#129	Vietnam	Human	Healthy	2013	131	11	B2	483	50.35	100658	5651910		Fecal swab	Clinically healthy
21225_2-143	21225_2#143	Vietnam	Human	Healthy	2013	212	1	B1	154	50.62	161143	5114821		Fecal swab	Clinically healthy
21225_2-162	21225_2#162	Vietnam	Human	Healthy	2013	4995	2	A	97	50.66	209903	5072817		Fecal swab	Clinically healthy
21225_2-178	21225_2#178	Vietnam	Chicken	Healthy	2013	162	1	B1	90	50.66	242181	4932440		Boot-swab	Clinically healthy
21225_2-179	21225_2#179	Vietnam	Chicken	Healthy	2013	48	2	A	161	50.73	98042	4715648		Boot-swab	Clinically healthy
21225_2-18	21225_2#18	Vietnam	Human	Healthy	2013	1664	1	B1	154	50.48	106278	5418966		Fecal swab	Clinically healthy
21225_2-181	21225_2#181	Vietnam	Chicken	Healthy	2013	155	1	B1	116	50.58	119249	4976101		Boot-swab	Clinically healthy
21225_2-205	21225_2#205	Vietnam	Human	Healthy	2013	641	1	B1	118	50.74	132148	4725689		Fecal swab	Clinically healthy
21225_2-214	21225_2#214	Vietnam	Human	Healthy	2013	131	11	B2	145	50.56	244696	5236369		Fecal swab	Clinically healthy
21225_2-239	21225_2#239	Vietnam	Human	Healthy	2013	6803	2	A	172	50.82	92955	4716144		Fecal swab	Clinically healthy
21225_2-249	21225_2#249	Vietnam	Human	Healthy	2013	7204	2	A	142	50.83	126176	4691160		Fecal swab	Clinically healthy
21225_2-274	21225_2#274	Vietnam	Human	Healthy	2012	1177	6	D	149	50.53	142695	5329445		Fecal swab	Clinically healthy
21225_2-28	21225_2#28	Vietnam	Human	Healthy	2013	131	11	B2	149	50.7	204739	5436135		Fecal swab	Clinically healthy
21225_2-31	21225_2#31	Vietnam	Human	Healthy	2013	131	11	B2	147	50.69	222328	5448082		Fecal swab	Clinically healthy
21225_2-38	21225_2#38	Vietnam	Human	Healthy	2013	3014	2	A	197	50.51	105628	5012315		Fecal swab	Clinically healthy
21225_2-41	21225_2#41	Vietnam	Chicken	Healthy	2013	711	1	B1	145	50.64	154579	4921381		Boot-swab	Clinically healthy
21225_2-44	21225_2#44	Vietnam	Chicken	Healthy	2013	297	1	B1	109	50.52	182452	4959738		Boot-swab	Clinically healthy
21225_2-48	21225_2#48	Vietnam	Chicken	Healthy	2013	7194	2	A	132	50.66	133872	5174776		Boot-swab	Clinically healthy
21225_2-50	21225_2#50	Vietnam	Chicken	Healthy	2013	6706	2	A	216	50.7	100937	4851014		Boot-swab	Clinically healthy
21225_2-74	21225_2#74	Vietnam	Human	Healthy	2013	131	11	B2	97	50.68	403119	5126453		Fecal swab	Clinically healthy
21225_2-8	21225_2#8	Vietnam	Human	Healthy	2013	5229	1	B1	159	50.61	177293	4864128		Fecal swab	Clinically healthy
21225_2-86	21225_2#86	Vietnam	Human	Healthy	2013	5229	1	B1	124	50.54	150652	4886683		Fecal swab	Clinically healthy
21225_2-89	21225_2#89	Vietnam	Human	Healthy	2013	10	2	A	185	50.66	106866	5135131		Fecal swab	Clinically healthy
21ZN-0026-2		Vietnam	Human	Diseased	2017	1193	4	B2	75	50.6	187918	5028082		Blood	Sepsis
21ZN-0034-1		Vietnam	Human	Diseased	2017	131	11	B2	118	50.61	158810	5316755		Urine	UTI
21ZN-0037-1		Vietnam	Human	Diseased	2017	453	1	B1	123	50.67	112725	4855695		Urine	UTI
21ZN-0037-2		Vietnam	Human	Diseased	2017	131	11	B2	83	50.58	191108	5138047		Blood	Sepsis
21ZN-0042-2		Vietnam	Human	Diseased	2017	131	11	B2	76	50.69	180896	5047413		Blood	Sepsis
21ZN-0049-2		Vietnam	Human	Diseased	2017	155	1	B1	104	50.71	161669	4982681		Blood	Sepsis
21ZN-0052-2		Vietnam	Human	Diseased	2017	1193	4	B2	73	50.64	237204	5096856		Blood	Sepsis
21ZN-0063-1		Vietnam	Human	Diseased	2017	10	2	A	131	50.75	148323	4880365		Urine	UTI
21ZN-0071-2		Vietnam	Human	Diseased	2017	69	10	D	114	50.63	191141	5155296		Blood	Sepsis
21ZN-0073-1		Vietnam	Human	Diseased	2017	131	11	B2	103	50.73	136555	5185668		Urine	UTI
21ZN-0089-1		Vietnam	Human	Diseased	2017	131	11	B2	112	50.7	172794	5202953		Urine	UTI
21ZN-0098-1		Vietnam	Human	Diseased	2017	95	4	B2	68	50.55	264122	5016294		Urine	UTI
21ZN-0105-1		Vietnam	Human	Diseased	2017	38	6	D	134	50.54	112508	5414727		Urine	UTI
21ZN-0114-2		Vietnam	Human	Diseased	2017	-	2	A	101	50.71	139476	4662513		Blood	Sepsis
21ZN-0134-1		Vietnam	Human	Diseased	2017	1193	4	B2	69	50.55	204034	5028472		Urine	UTI
21ZN-0147-1		Vietnam	Human	Diseased	2017	69	10	D	106	50.68	141523	5090399		Urine	UTI
21ZN-0151-1		Vietnam	Human	Diseased	2017	1193	4	B2	114	50.6	187935	5222538		Urine	UTI
21ZN-0152-1		Vietnam	Human	Diseased	2017	1193	4	B2	72	50.51	221544	5110166		Urine	UTI
21ZN-0154-2		Vietnam	Human	Diseased	2017	1193	4	B2	78	50.57	221632	5125327		Blood	Sepsis
21ZN-0157-1		Vietnam	Human	Diseased	2017	127	4	B2	69	50.46	254114	4981864		Urine	UTI
21ZN-0168-2		Vietnam	Human	Diseased	2017	131	11	B2	93	50.64	193067	5081410		Blood	Sepsis
21ZN-0175-1		Vietnam	Human	Diseased	2017	69	10	D	122	50.66	122192	5151798		Urine	UTI
21ZN-0188-1		Vietnam	Human	Diseased	2017	69	10	D	111	50.7	143436	5225542		Urine	UTI
21ZN-0188-2		Vietnam	Human	Diseased	2017	69	10	D	107	50.7	188867	5222148		Blood	Sepsis
21ZN-0196-2		Vietnam	Human	Diseased	2017	1193	4	B2	74	50.53	221813	5021876		Blood	Sepsis
21ZN-0198-2		Vietnam	Human	Diseased	2017	131	11	B2	93	50.66	195163	5251148		Blood	Sepsis
21ZN-0201-2		Vietnam	Human	Diseased	2017	131	11	B2	113	50.71	187419	5286225		Blood	Sepsis
21ZN-0203-1		Vietnam	Human	Diseased	2017	405	5	D	160	50.59	90452	5256390		Urine	UTI
21ZN-0205-1		Vietnam	Human	Diseased	2017	617	2	A	123	50.73	112914	4844354		Urine	UTI
21ZN-0206-2		Vietnam	Human	Diseased	2017	1193	4	B2	72	50.67	225617	5104179		Blood	Sepsis
21ZN-0220-2		Vietnam	Human	Diseased	2017	1193	4	B2	88	50.58	191248	5084447		Blood	Sepsis
22-6-2-4-D6		Germany	Pig	Healthy	2014	4577	1	B1	75	50.42	182451	4922328
22-6-2-4-M3		Germany	Pig	Healthy	2014	34	2	A	89	50.49	178745	5055712
22-7-3-4-D21		Germany	Pig	Healthy	2014	993	2	A	105	50.81	131267	5042027
22-7-3-4-D5		Germany	Pig	Healthy	2014	10	2	A	75	50.68	169901	5299984
22-7-31-3-K2		Germany	Pig	Healthy	2014	34	2	A	83	50.5	175502	5025300
23-1-2-4-D2		Germany	Pig	Healthy	2014	58	1	B1	98	50.87	177513	4692605
23-1-2-4-M9		Germany	Pig	Healthy	2014	58	1	B1	90	50.88	144736	4692084
23-3-3-4-D16		Germany	Pig	Healthy	2014	23	9	C	90	50.59	145440	4876699
23-3-3-4-M2		Germany	Pig	Healthy	2014	681	4	B2	71	50.68	235334	5066076
7738_5-10	7738_5#10	Germany	Chicken	Healthy	2006	919	4	B2	166	50.64	141991	5239971		Cloacal swabs	Clinically healthy
7738_5-11	7738_5#11	Germany	Chicken	Diseased	2007	117	8	G	133	50.76	118721	5173228		Isolate	Testing
7738_5-17	7738_5#17	Germany	Pig	Diseased	2004	1	5	D	219	50.13	65856	5400522
7738_5-27	7738_5#27	Germany	Chicken	Healthy	2008	302	3	E	78	50.16	224252	5205406		Cloacal swab	Testing
7738_5-36	7738_5#36	Germany	Chicken	Healthy	2008	95	4	B2	121	50.57	174034	4900323		Cloacal swab	Testing
7738_5-48	7738_5#48	Germany	Pig	Diseased	2004	720	5	D	37	50.56	251422	4931829
7738_5-5	7738_5#5	Germany	Chicken	Healthy	2005	295	1	B1	104	50.5	130887	4769220		Cloacal swab	Testing
7738_5-9	7738_5#9	Germany	Chicken	Healthy	2006	919	4	B2	183	50.73	102032	5178650		Cloacal swab	Clinically Healthy
7738_6-50	7738_6#50	Germany	Pig	Diseased	2004	13	1	B1	173	50.53	76547	5296077
7738_6-52	7738_6#52	Germany	Pig	Diseased	2005	-	3	E	272	50.51	36706	4935018
7738_6-53	7738_6#53	Germany	Pig	Diseased	2005	-	1	B1	179	50.47	74454	4986425
7738_6-55	7738_6#55	Germany	Pig	Healthy	2010	724	5	D	164	50.64	106749	4832792
7738_6-65	7738_6#65	Germany	Human	Healthy	2006	-	13	F	379	50.42	30656	4919177
7738_6-67	7738_6#67	Germany	Human	Diseased	2006	-	11	B2	222	50.46	92910	4694222
7738_6-76	7738_6#76	Germany	Chicken	Diseased	2009	1421	2	A	168	50.79	67548	4548152		Isolate	Enteritis/Diarrhea
7738_7-25	7738_7#25	Germany	Pig	Healthy	2010	681	4	B2	68	50.66	197019	5058840
7738_7-28	7738_7#28	Germany	Pig	Healthy	2010	1611	1	B1	62	50.58	176183	4849455
7738_7-3	7738_7#3	Germany	Chicken	Diseased	2010	88	9	C	120	50.71	119760	5063995		Isolate	Enteritis/Diarrhea
7738_7-30	7738_7#30	Germany	Pig	Healthy	2010	367	9	C	120	50.72	140754	4869039
7738_7-38	7738_7#38	Germany	Chicken	Diseased	2004	95	4	B2	161	50.5	129533	4944592		Mucosal swab	Isolate
8016_2-3	8016_2#3	Germany	Cattle	Diseased	2008	29	1	B1	205	50.4	118000	5461526		Feces	Diarrhea
8016_2-46	8016_2#46	Germany	Human	Diseased	2010	648	14	F	74	50.49	189060	5008594		Mucosal swab
8016_2-53	8016_2#53	Germany	Human	Diseased	2010	3177	14	F	115	50.47	187146	5367934		Mucosal swab
8016_2-60	8016_2#60	Germany	Chicken	Healthy	2008	131	11	B2	62	50.56	218493	5047622
9352_7-13	9352_7#13	Germany	Cattle	Diseased	2007	10	2	A	370	50.2	119121	5057557
9352_7-14	9352_7#14	Germany	Cattle	Diseased	2005	10	2	A	252	50.55	129904	4969919
9352_7-15	9352_7#15	Germany	Pig	Diseased	2004	10	2	A	93	50.51	158302	5026084
9352_7-16	9352_7#16	Germany	Pig	Diseased	2004	10	2	A	126	50.41	147329	4932427
9352_7-18	9352_7#18	Germany	Pig	Diseased	2007	10	2	A	174	50.4	137364	5250113
9352_7-28	9352_7#28	Germany	Human	Healthy	2005	10	2	A	181	50.65	87289	5079187
9352_7-29	9352_7#29	Germany	Human	Healthy	2004	10	2	A	160	50.74	102640	5132999
9352_7-30	9352_7#30	Germany	Human	Healthy	2004	10	2	A	67	50.76	154987	4714070
9352_7-36	9352_7#36	Germany	Pig	Diseased	2008	10	2	A	102	50.76	114295	4680737
9352_7-37	9352_7#37	Germany	Pig	Diseased	2008	10	2	A	163	50.63	103888	5121229
9352_7-39	9352_7#39	Germany	Pig	Diseased	2008	10	2	A	124	50.42	147813	5114551
9352_7-4	9352_7#4	Germany	Chicken	Diseased	2004	10	2	A	160	50.59	93900	5055689
9352_7-48	9352_7#48	Germany	Human	Healthy	2004	10	2	A	197	50.57	75791	5356922
9352_7-71	9352_7#71	Germany	Pig	Diseased	2010	10	2	A	128	50.71	77920	4836375
9352_7-73	9352_7#73	Germany	Pig	Diseased	2010	10	2	A	132	50.8	87812	4761531
9352_7-74	9352_7#74	Germany	Pig	Diseased	2010	10	2	A	148	50.73	87577	4797485
9352_7-76	9352_7#76	Germany	Pig	Healthy	2010	10	2	A	106	50.79	119195	4699416
9352_7-79	9352_7#79	Germany	Pig	Healthy	2010	10	2	A	122	50.68	101958	4852610
9352_7-81	9352_7#81	Germany	Pig	Diseased	2010	10	2	A	314	50.6	140370	4984411
9352_7-85	9352_7#85	Germany	Pig	Healthy	2010	10	2	A	809	50.14	72917	5637945
9352_7-87	9352_7#87	Germany	Pig	Healthy	2010	10	2	A	88	50.76	147855	4691727
9352_7-89	9352_7#89	Germany	Pig	Healthy	2010	10	2	A	97	50.54	119056	4602211
9352_7-90	9352_7#90	Germany	Pig	Diseased	2010	10	2	A	106	50.68	114449	4726603
9352_7-94	9352_7#94	Germany	Pig	Healthy	2008	10	2	A	116	50.72	86310	4699519
9352_7-96	9352_7#96	Germany	Pig	Healthy	2009	10	2	A	143	50.51	150034	4824866
9425_1-17	9425_1#17	Germany	Pig	Healthy	2011	542	2	A	99	50.6	112137	4510922
9475_4-43	9475_4#43	Germany	Cattle	Healthy	2011	648	14	F	79	50.46	207494	5017288		Feces	Testing
9475_4-44	9475_4#44	Germany	Cattle	Diseased	2010	648	14	F	61	50.47	276933	4965828		Fecal swabs	Testing
C22773		Germany	Chicken	Healthy	2015	117	8	G	106	50.61	237726	5189206
C23281		Germany	Chicken	Healthy	2015	101	1	B1	93	50.36	285347	5037501
C25278		Germany	Chicken	Healthy	2015	95	4	B2	64	50.53	399648	5150640
C25286		Germany	Chicken	Healthy	2015	117	8	G	96	50.61	238532	5160437
C26516		Germany	Chicken	Healthy	2015	-	4	B2	79	50.6	471176	5259932
C26520		Germany	Chicken	Healthy	2015	1618	4	B2	56	50.63	475751	4934480
C26521		Germany	Chicken	Healthy	2015	131	11	B2	63	50.56	350578	5219357
C26970		Germany	Chicken	Healthy	2015	23	9	C	64	50.57	236021	4846344
C26988		Germany	Chicken	Healthy	2015	117	8	G	108	50.43	242326	5344191
C27108		Germany	Chicken	Healthy	2015	23	9	C	97	50.56	290237	4938848
C27348		Germany	Chicken	Healthy	2015	117	8	G	125	50.51	224372	5556569
C27354		Germany	Chicken	Healthy	2015	359	1	B1	97	50.38	219283	5269415
C27813		Germany	Chicken	Healthy	2015	140	4	B2	77	50.47	268925	5182022
C28212		Germany	Chicken	Healthy	2015	69	10	D	120	50.55	161634	5711150
C28213		Germany	Chicken	Healthy	2015	95	4	B2	59	50.56	390381	5050903
C28331		Germany	Chicken	Healthy	2015	95	4	B2	105	50.58	415263	5295045
C28333		Germany	Chicken	Healthy	2015	101	1	B1	58	50.42	287515	5035506
C28334		Germany	Chicken	Healthy	2015	4110	11	B2	36	50.4	705089	4959705
C28336		Germany	Chicken	Healthy	2015	95	4	B2	61	50.48	401100	5183589
C33031		Germany	Chicken	Healthy	2015	95	4	B2	88	50.41	236644	5354079
C33034		Germany	Chicken	Healthy	2015	428	11	B2	55	50.47	350992	4947200
C33037		Germany	Chicken	Healthy	2015	140	4	B2	80	50.57	219888	5116937
C33715		Germany	Chicken	Healthy	2015	117	8	G	107	50.7	238140	5127948
C34173		Germany	Chicken	Healthy	2015	140	4	B2	90	50.56	231025	5124681
C34551		Germany	Chicken	Healthy	2015	140	4	B2	99	50.42	255019	5213508
C34552		Germany	Chicken	Healthy	2015	23	9	C	57	50.67	283698	4810809
C34559		Germany	Chicken	Healthy	2015	140	4	B2	89	50.56	259427	5157877
C35609		Germany	Chicken	Healthy	2015	140	4	B2	89	50.56	259427	5152433
C35807		Germany	Chicken	Healthy	2015	140	4	B2	86	50.53	216941	5151584
DICM0900597-2EC		Spain	WB	NA	2009	130	5	D	152	50.48	89840	5286368		Feces
DICM0900608-2EC		Spain	WB	NA	2009	295	1	B1	82	50.54	140641	5113872		Feces
DICM0900621-2EC		Spain	WB	NA	2009	-	1	B1	128	50.75	108767	5224816		Feces
DICM0900823-2EC		Spain	WB	NA	2009	29	1	B1	205	50.49	112507	5498701		Feces
DICM0901114-2EC		Spain	WB	NA	2009	5949	1	B1	141	50.66	134631	5210242		Feces
DICM0901321-2EC		Spain	WB	NA	2009	6034	3	E	51	50.64	454980	5262938		Feces
DICM0901466-2EC		Spain	WB	NA	2009	641	1	B1	149	50.82	128968	4997861		Feces
DICM0901561-2EC		Spain	WB	NA	2009	2712	7	G	42	50.7	519886	4537486		Feces
DICM0901639-2EC		Spain	WB	NA	2009	5934	1	B1	81	50.74	198349	4946124		Feces
DICM0901645-2EC		Spain	WB	NA	2009	1583	4	B2	32	50.66	325901	4871145		Feces
DICM0901647-2EC		Spain	WB	NA	2009	2520	1	B1	102	50.54	227069	5217531		Feces
DICM1000037-2EC		Spain	WB	NA	2010	-	2	A	158	50.5	176258	5239913		Feces
DICM1000127-2EC		Spain	WB	NA	2010	1607	3	E	62	50.46	246366	5203614		Feces
DICM1000188-2EC		Spain	WB	NA	2010	2074	3	E	27	50.55	749522	4940524		Feces
DICM1000211-2EC		Spain	WB	NA	2010	2712	7	G	50	50.71	505789	4677832		Feces
DICM1000340-2EC		Spain	WB	NA	2010	68	5	D	89	50.5	190793	5109424		Feces
DICM1000520-2EC		Spain	WB	NA	2010	154	1	B1	114	50.5	189063	5087861		Feces
DICM1000521-2EC		Spain	WB	NA	2010	10	2	A	95	50.77	138605	4922769		Feces
DICM1000697-2EC		Spain	WB	NA	2010	10	2	A	78	50.6	169563	4899167		Feces
DICM1000906-2EC		Spain	WB	NA	2010	-	1	B1	238	50.56	195190	5515943		Feces
DICM1000924-2EC		Spain	WB	NA	2010	295	1	B1	91	50.66	133713	4911777		Feces
DICM1000957-2EC		Spain	WB	NA	2010	2244	1	B1	105	50.61	192315	5109844		Feces
DICM1001059-2EC		Spain	WB	NA	2010	657	8	G	196	50.86	102545	5191150		Feces
DICM1001064-2EC		Spain	WB	NA	2010	12	4	B2	83	50.47	288230	5096387		Feces
DICM1100135-2E		Spain	WB	NA	2011	-	1	B1	89	50.58	232713	5273056		Feces
DICM1100434-2EC		Spain	WB	NA	2011	1727	1	B1	104	50.69	145935	4962970		Feces
IMT10052		Germany	Pig	Diseased	2004	1109	2	A	142	50.69	135471	5100043		Feces	Diarrhea
IMT10057		Germany	Cattle	Diseased	2004	88	9	C	101	50.71	192303	5065136		isolate	Mastitis
IMT10311		Germany	Human	Diseased	2005	95	4	B2	65	50.63	395109	5168301		isolate	Meningitis
IMT10336		Germany	Cattle	Diseased	2005	88	9	C	178	50.66	159358	5418715		Feces	Diarrhea
IMT10447		Germany	Pig	Diseased	2005	10	2	A	90	50.75	117659	4758669		Feces	Diarrhea
IMT10448		Germany	Pig	Diseased	2005	88	9	C	98	50.61	214470	5255503		Feces	Diarrhea
IMT10752		Germany	Cattle	Diseased	2005	-	2	A	59	50.69	307835	4833293		Isolate	Enteritis
IMT10899		Germany	Cattle	Diseased	2005	88	9	C	152	50.69	113587	5329143		Feces	Enteritis
IMT10902		Germany	Cattle	Diseased	2005	155	1	B1	118	50.87	328627	5080252		Feces	Salmonellose
IMT10904		Germany	Cattle	Diseased	2005	399	2	A	187	50.73	102567	5100136		Feces	Salmonellose
IMT10909		Germany	Cattle	Diseased	2005	448	1	B1	61	50.7	200817	4904688		Feces	Salmonellose
IMT10911		Germany	Cattle	Diseased	2005	655	1	B1	136	50.44	193357	5225568		Feces	Salmonellose
IMT10914		Germany	Cattle	Diseased	2005	38	6	D	67	50.65	260286	5008990		Feces	Salmonellose
IMT11012		Germany	Cattle	Diseased	2005	617	2	A	86	50.74	176521	4817688		Feces	Enteritis
IMT11832		Germany	Cattle	Healthy	2006	949	1	B1	151	50.7	135792	5267140		Isolate	Testing
IMT11833		Germany	Cattle	Healthy	2006	56	1	B1	128	50.6	236268	4939793		Isolate	Testing
IMT11835		Germany	Cattle	Healthy	2006	117	8	G	132	50.75	126367	5263224		Isolate	Testing
IMT12060		Germany	Pig	Diseased	2006	4214	2	A	79	50.7	189050	4710376		Organ material	Pneumonia
IMT12185		Germany	Human	Diseased	2006	131	11	B2	66	50.75	276810	5097616		Urine	Cystitis
IMT12208		Germany	Chicken	Healthy	2006	937	1	B1	105	50.65	211289	5087221		Cloacal swabs	Clinically healthy
IMT12210		Germany	Chicken	Healthy	2006	68	5	D	83	50.41	201118	5438437		Cloacal swabs	Clinically healthy
IMT12211		Germany	Chicken	Healthy	2006	68	5	D	85	50.41	271347	5437627		Cloacal swabs	Clinically healthy
IMT12237		Germany	Chicken	Healthy	2006	1276	13	F	94	50.43	228158	5143585		Cloacal swabs	Clinically healthy
IMT12243		Germany	Chicken	Healthy	2006	115	6	D	128	50.49	147251	5384544		Cloacal swabs	Clinically healthy
IMT12295		Germany	Pig	Diseased	2006	42	5	D	210	50.42	108860	5837299		Feces	Diarrhea
IMT12490		Germany	Chicken	Diseased	2007	73	4	B2	119	50.36	491469	5184599
IMT13326		Germany	Pig	Diseased	2007	354	13	F	166	50.78	140792	5032939		Urine	Cystitis
IMT13327		Germany	Pig	Diseased	2007	354	13	F	94	50.55	142483	4935799		Urine	Cystitis
IMT13328		Germany	Pig	Diseased	2007	354	13	F	113	50.57	104203	4931269		Vagina	Pyometra
IMT13329		Germany	Pig	Diseased	2007	354	13	F	88	50.56	120631	4934098		Vagina	Pyometra
IMT13330		Germany	Pig	Diseased	2007	354	13	F	69	50.55	144465	4931579		Vagina	Pyometra
IMT13341		Germany	Cattle	Healthy	2007	167	2	A	148	50.41	122576	5300628		Isolate	Testing
IMT13348		Germany	Cattle	Healthy	2007	301	2	A	261	50.49	103400	5710005		Isolate	Testing
IMT13351		Germany	Cattle	Healthy	2007	10	2	A	47	50.72	325163	4718901		Isolate	Testing
IMT13354		Germany	Cattle	Healthy	2007	-	1	B1	272	50.91	52048	4874191		Isolate	Testing
IMT13363		Germany	Cattle	Healthy	2007	5289	3	E	97	50.44	282203	5352012		Isolate	Testing
IMT13372		Germany	Cattle	Healthy	2007	167	2	A	178	50.52	126152	5285754		Isolate	Testing
IMT13376		Germany	Cattle	Healthy	2007	88	9	C	155	50.85	110603	5226812		Isolate	Testing
IMT13383		Germany	Cattle	Healthy	2007	167	2	A	110	50.77	137060	4957449		Isolate	Testing
IMT13390		Germany	Cattle	Healthy	2007	937	1	B1	88	50.46	215150	5099378		Isolate	Testing
IMT13394		Germany	Cattle	Healthy	2007	88	9	C	175	50.71	127952	5201856		Isolate	Testing
IMT13404		Germany	Cattle	Healthy	2007	56	1	B1	161	50.6	119870	5218554		Isolate	Testing
IMT13411		Germany	Cattle	Healthy	2007	362	5	D	300	50.82	66998	5461229		Isolate	Testing
IMT13417		Germany	Cattle	Healthy	2007	446	1	B1	78	50.72	280303	5073075		Isolate	Testing
IMT13422		Germany	Cattle	Healthy	2007	10	2	A	84	50.61	138754	4855832		Isolate	Testing
IMT13427		Germany	Cattle	Healthy	2007	540	2	A	162	50.37	103171	5323022		Isolate	Testing
IMT13430		Germany	Cattle	Healthy	2007	167	2	A	111	50.68	142398	5126938		Isolate	Testing
IMT13435		Germany	Cattle	Healthy	2007	10	2	A	85	50.62	138611	4871757		Isolate	Testing
IMT13445		Germany	Cattle	Healthy	2007	951	5	D	100	50.44	199870	5285475		Isolate	Testing
IMT13448		Germany	Cattle	Healthy	2007	10	2	A	90	50.58	148811	4802721		Isolate	Testing
IMT13457		Germany	Cattle	Healthy	2007	155	1	B1	159	50.83	317670	5160549		Isolate	Testing
IMT13468		Germany	Cattle	Healthy	2007	973	5	D	160	50.54	158985	5410953		Isolate	Testing
IMT13478		Germany	Cattle	Healthy	2007	10	2	A	133	50.61	116603	5069543		Isolate	Testing
IMT13490		Germany	Cattle	Healthy	2007	783	9	C	124	50.48	206532	5541811		Isolate	Testing
IMT13500		Germany	Cattle	Healthy	2007	362	5	D	60	50.44	256568	5170302		Isolate	Testing
IMT13513		Germany	Cattle	Healthy	2007	167	2	A	128	50.69	138230	4929607		Isolate	Testing
IMT13523		Germany	Cattle	Healthy	2007	167	2	A	147	50.73	139297	5244919		Isolate	Testing
IMT13529		Germany	Cattle	Healthy	2007	88	9	C	88	50.66	346114	5141174		Isolate	Testing
IMT13774		Germany	Human	Healthy	2007	10	2	A	86	50.53	158604	4799596		Isolate	Clinically healthy
IMT13776		Germany	Human	Healthy	2007	162	1	B1	77	50.83	194266	4856807		Isolate	Clinically healthy
IMT13784		Germany	Human	Healthy	2007	10	2	A	196	50.79	88379	5141427		Isolate	Clinically healthy
IMT13792		Germany	Human	Healthy	2007	38	6	D	96	50.58	241086	5299599		Isolate	Clinically healthy
IMT13794		Germany	Human	Healthy	2007	350	3	E	177	50.67	107282	5492808		Isolate	Clinically healthy
IMT13798		Germany	Human	Diseased	2007	73	4	B2	52	50.49	533687	5007065		Isolate	Sepsis
IMT13800		Germany	Human	Diseased	2007	73	4	B2	65	50.57	388859	5080259		Isolate	Sepsis
IMT13819		Germany	Human	Diseased	2007	545	5	D	118	50.57	183274	5388499		Isolate	Sepsis
IMT13824		Germany	Human	Diseased	2007	73	4	B2	110	50.38	412455	5340117		Isolate	UTI
IMT13830		Germany	Human	Diseased	2007	130	5	D	78	50.5	267565	5329092		Isolate	UTI
IMT13843		Germany	Human	Diseased	2007	69	10	D	39	50.64	403085	4903626		Isolate	UTI
IMT13851		Germany	Human	Healthy	2007	141	4	B2	46	50.63	406768	4968463		Isolate	Clinically healthy
IMT13852		Germany	Human	Healthy	2007	68	5	D	70	50.47	239591	5169195		Isolate	Clinically healthy
IMT13857		Germany	Human	Healthy	2007	10	2	A	152	50.69	114220	5146699		Isolate	Clinically healthy
IMT13859		Germany	Human	Healthy	2007	73	4	B2	69	50.42	388354	5103762		Isolate	Clinically healthy
IMT13862		Germany	Human	Healthy	2007	428	11	B2	42	50.43	749382	4901407		Isolate	Clinically healthy
IMT13879		Germany	Human	Healthy	2007	393	5	D	51	50.57	379702	5219072		Isolate	Clinically healthy
IMT13882		Germany	Human	Healthy	2007	73	4	B2	109	50.44	276475	5247408		Isolate	Clinically healthy
IMT13883		Germany	Human	Healthy	2007	88	9	C	94	50.74	179773	4875307		Isolate	Clinically healthy
IMT13928		Germany	Cattle	Diseased	2007	10	2	A	81	50.83	181004	4651603		Isolate	Mastitis
IMT13936		Germany	Cattle	Diseased	2007	10	2	A	77	50.58	214221	4826162		Isolate	Mastitis
IMT13942		Germany	Cattle	Diseased	2007	10	2	A	128	50.87	153215	5012804		Isolate	Mastitis
IMT13947		Germany	Cattle	Diseased	2007	101	1	B1	40	50.64	308596	4666830		Isolate	Mastitis
IMT13956		Germany	Cattle	Diseased	2007	10	2	A	89	50.79	126495	4925161		Isolate	Mastitis
IMT13962		Germany	Pig	Healthy	2007	118	3	E	84	50.63	261618	5028478		Organmaterial	Clinically healthy
IMT13998		Germany	Cattle	Diseased	2007	295	1	B1	75	50.64	258693	4747596		Isolate	Mastitis
IMT14007		Germany	Cattle	Diseased	2007	1148	1	B1	62	50.7	404814	4957840		Isolate	Mastitis
IMT14019		Germany	Cattle	Diseased	2007	1301	3	E	46	50.45	428034	4976115		Isolate	Mastitis
IMT14026		Germany	Cattle	Diseased	2007	398	2	A	98	50.75	138268	4721070		Isolate	Mastitis
IMT14036		Germany	Cattle	Diseased	2007	58	1	B1	74	50.67	218970	5022103		Isolate	Mastitis
IMT14041		Germany	Cattle	Diseased	2007	69	10	D	76	50.57	230103	5299617		Isolate	Mastitis
IMT14047		Germany	Cattle	Diseased	2007	647	4	B2	67	50.48	246715	5367099		Isolate	Mastitis
IMT15453		Germany	Pig	Diseased	2008	58	1	B1	108	50.83	161647	4957687		Isolate	Gastroenteritis
IMT15456		Germany	Pig	Diseased	2008	846	3	E	134	50.64	75853	4764299		Isolate	Genital disease
IMT15459		Germany	Pig	Diseased	2008	101	1	B1	87	50.63	186079	4801488		Isolate	Genital disease
IMT15464		Germany	Pig	Diseased	2008	58	1	B1	91	50.67	197744	4833394		Isolate	Genital disease
IMT15469		Germany	Pig	Diseased	2008	101	1	B1	90	50.62	157581	4680801		Isolate	Genital disease
IMT15474		Germany	Pig	Diseased	2008	393	5	D	53	50.64	391372	5172409		Isolate	Genital disease
IMT15478		Germany	Pig	Diseased	2008	898	1	B1	105	50.66	159287	4849681		Isolate	Genital disease
IMT15482		Germany	Pig	Diseased	2008	10	2	A	133	50.65	123017	5151753		Isolate	Genital disease
IMT15485		Germany	Pig	Diseased	2008	868	2	A	160	50.88	67356	4598007		Isolate	Genital disease
IMT15496		Germany	Pig	Diseased	2008	877	1	B1	86	50.58	129538	4812311		Isolate	Genital disease
IMT15528		Germany	Pig	Diseased	2008	625	4	B2	81	50.59	321113	5161796		Isolate	UTI
IMT15532		Germany	Pig	Diseased	2008	10	2	A	113	50.64	126835	4914208		Isolate	UTI
IMT15913		Germany	Cattle	Diseased	2008	297	1	B1	98	50.69	260244	5134105		Feces	Diarrhea
IMT15916		Germany	Cattle	Diseased	2008	445	1	B1	290	50.42	104775	5720110		Feces	Diarrhea
IMT15918		Germany	Cattle	Diseased	2008	11	3	E	187	50.33	146927	5329588		Feces	Enteritis
IMT15922		Germany	Cattle	Diseased	2008	16	1	B1	280	50.44	119624	5452613		Feces	Diarrhea
IMT15933		Germany	Cattle	Diseased	2008	58	1	B1	168	50.5	218910	5345493		Feces	Diarrhea
IMT15937		Germany	Cattle	Diseased	2008	342	1	B1	216	50.45	101904	5261767		Feces	Diarrhea
IMT15940		Germany	Cattle	Diseased	2008	17	1	B1	183	50.36	140031	5631345		Feces	Diarrhea
IMT15942		Germany	Cattle	Diseased	2008	677	1	B1	151	50.71	179617	5269644		Feces	Diarrhea
IMT15944		Germany	Cattle	Healthy	2008	677	1	B1	149	50.71	236007	5267664		Feces	Clinically healthy
IMT15947		Germany	Cattle	Healthy	2008	306	1	B1	216	50.37	126802	5519751		Feces	Clinically healthy
IMT15950		Germany	Cattle	Healthy	2008	659	1	B1	260	50.41	82508	5009552		Feces	Clinically healthy
IMT15952		Germany	Cattle	Healthy	2008	677	1	B1	165	50.73	165561	5255239		Feces	Clinically healthy
IMT15953		Germany	Cattle	Healthy	2008	306	1	B1	223	50.37	129632	5520452		Feces	Clinically healthy
IMT15955		Germany	Cattle	Healthy	2008	677	1	B1	113	50.7	179359	5158535		Feces	Clinically healthy
IMT15964		Germany	Cattle	Healthy	2008	306	1	B1	231	50.43	117284	5384887		Feces	Clinically healthy
IMT15967		Germany	Cattle	Healthy	2008	21	1	B1	297	50.35	100375	5594416		Feces	Clinically healthy
IMT15970		Germany	Cattle	Healthy	2008	677	1	B1	120	50.7	236007	5157989		Feces	Clinically healthy
IMT15971		Germany	Cattle	Healthy	2008	659	1	B1	264	50.4	82506	5012108		Feces	Clinically healthy
IMT16218		Germany	Pig	Healthy	2003	73	4	B2	138	50.76	345675	5106043		Organmaterial	Clinically healthy
IMT16219		Germany	Pig	Healthy	2003	118	3	E	80	50.61	287557	5031423		Organmaterial	Clinically healthy
IMT16220		Germany	Pig	Healthy	2003	73	4	B2	48	50.55	531442	5010354		Organmaterial	Clinically healthy
IMT18157		Germany	Pig	Healthy	2004	23	9	C	63	50.69	208455	4932467		Intestine	Clinically healthy
IMT18377		Germany	Human	Diseased	2009	80	4	B2	99	50.34	306984	5175355		Isolate	UTI
IMT18378		Germany	Human	Healthy	2009	141	4	B2	73	50.46	384730	5226243		Isolate	Clinically healthy
IMT18413		Germany	Human	Diseased	2009	357	11	B2	45	50.53	394206	4883235		Isolate	UTI
IMT18433		Germany	Human	Diseased	2009	141	4	B2	59	50.57	399951	5081859		Isolate	UTI
IMT18859		Germany	Cattle	Diseased	2009	10	2	A	112	50.59	147937	4879960		Feces	Diarrhea
IMT19029		Germany	Human	Diseased	2009	80	4	B2	81	50.43	352867	5126330		Urine	UTI
IMT19221		Germany	Pig	Diseased	2009	10	2	A	71	50.57	168394	4643229		Organmaterial	Sudden death
IMT19654		Germany	Pig	Diseased	2009	-	2	A	116	50.5	186446	5161132		Organmaterial	Edema disease
IMT19655		Germany	Pig	Diseased	2009	799	3	E	163	50.29	159198	5413626		Organmaterial	Edema disease
IMT20024		Germany	Cattle	Diseased	2009	73	4	B2	180	50.39	338728	5163910		Isolate	UTI
IMT20253		Germany	Cattle	Healthy	2009	658	7	G	63	50.82	387104	4971306		Feces	Clinically healthy
IMT20255		Germany	Cattle	Healthy	2009	58	1	B1	125	50.69	177643	5008935		Feces	Clinically healthy
IMT20259		Germany	Cattle	Healthy	2009	376	1	B1	179	50.54	137616	5221716		Feces	Clinically healthy
IMT20261		Germany	Cattle	Healthy	2009	154	1	B1	101	50.66	220628	5057354		Feces	Clinically healthy
IMT20262		Germany	Cattle	Healthy	2009	20	1	B1	173	50.52	178120	5204579		Feces	Clinically healthy
IMT20265		Germany	Cattle	Healthy	2009	1890	1	B1	125	50.57	128219	4965903		Feces	Clinically healthy
IMT20520		Germany	Pig	Healthy	2005	10	2	A	122	50.74	91152	4840686		Feces	Clinically healthy
IMT20599		Germany	Cattle	Diseased	2010	73	4	B2	106	50.4	368483	5450036		Isolate	Entritis/Diarrhea
IMT20730		Germany	Cattle	Diseased	2010	2230	9	C	80	50.5	256814	5186483		Feces	Diarrhea
IMT20781		Germany	Cattle	Diseased	2010	949	1	B1	185	50.72	133546	5299058		Isolate	Entritis/Diarrhea
IMT20785		Germany	Cattle	Diseased	2010	1615	9	C	110	50.54	188843	5156276		Isolate	Entritis/Diarrhea
IMT21418		Germany	Cattle	Diseased	2010	1615	9	C	101	50.55	284576	5148577		Isolate	Entritis/Diarrhea
IMT22456		Germany	Cattle	Diseased	2010	223	1	B1	132	50.51	177360	5135613		Isolate	Entritis/Diarrhea
IMT22498		Germany	Cattle	Diseased	2010	642	1	B1	110	50.6	223252	5420805		Isolate	Entritis/Diarrhea
IMT22634		Germany	Cattle	Diseased	2010	10	2	A	92	50.8	210330	4881887		Isolate	Entritis/Diarrhea
IMT23976		Germany	Pig	Diseased	2010	100	2	A	131	50.7	180542	5525342		Fecal swab	Diarrhea
IMT24813		Germany	Cattle	Diseased	2011	88	9	C	145	50.76	178721	5281473		Isolate	Enteritis
IMT24820		Germany	Cattle	Diseased	2011	1615	9	C	100	50.56	188843	5256683		Isolate	Enteritis
IMT25261		Germany	Cattle	Diseased	2011	224	1	B1	91	50.77	362908	5021978		Tracheal lavage	Pneumonia
IMT26376		Germany	Human	Diseased	2011	678	1	B1	107	50.58	149053	5378531		Isolate	HUS
IMT26377		Germany	Human	Diseased	2011	678	1	B1	139	50.59	149061	5344690		Isolate	HUS
IMT26646		Germany	Cattle	Diseased	2011	1615	9	C	143	50.45	272207	5239848		Feces	Enteritis
IMT27294		Germany	Cattle	Diseased	2011	167	2	A	131	50.85	120618	4842710		Nasal secretions	Respiratory symptoms
IMT28138		Germany	Pig	Diseased	2011	206	2	A	140	50.57	102802	4866623		Smear	Enteritis
IMT28139		Germany	Pig	Diseased	2011	167	2	A	106	50.7	148155	5117351		Smear	Respiratory symptoms
IMT28508		Germany	Cattle	Diseased	2011	925	5	D	129	50.54	256287	5553622		Feces	Enteritis
IMT28628		Germany	Cattle	Diseased	2012	448	1	B1	134	50.66	135160	5355869		Feces	Enteritis
IMT28653		Germany	Cattle	Diseased	2012	617	2	A	163	50.62	107255	5146077		Feces	Enteritis
IMT29581		Germany	Human	Diseased	2012	95	4	B2	58	50.57	439657	5155483		Isolate	UTI
IMT30909		Germany	Cattle	Diseased	2013	69	10	D	141	50.6	171870	5299219		Organmaterial	Bronchopneumonia
IMT30910		Germany	Cattle	Diseased	2013	69	10	D	137	50.6	193292	5304027		Organmaterial	Bronchopneumonia
IMT32380		Germany	Cattle	Diseased	2013	906	1	B1	52	50.74	375764	4809031		Cytobrush	Metritis study
IMT32537		Germany	Cattle	Diseased	2013	2972	1	B1	65	50.72	240812	4956059		Cytobrush	Metritis study
IMT32949		Germany	Cattle	Diseased	2014	10	2	A	70	50.54	312171	5010740		Cytobrush	Metritis study
IMT33253		Germany	Cattle	Diseased	2014	95	4	B2	85	50.39	280250	5326559		Cytobrush	Metritis study
IMT33363		Germany	Cattle	Diseased	2014	278	1	B1	95	50.51	147763	5278378		Cytobrush	Metritis study
IMT33710		Germany	Cattle	Diseased	2014	392	1	B1	118	50.52	116438	5329818		Cytobrush	Metritis study
IMT33921		Germany	Cattle	Diseased	2014	10	2	A	109	50.44	147937	5016005		Organmaterial	Cellulitis
IMT33932		Germany	Cattle	Diseased	2014	362	5	D	117	50.55	183274	5438858		Feces	Diarrhea
IMT34135		Germany	Pig	Healthy	2014	10	2	A	119	50.68	119507	4857579		Isolate	Feeding trial Physiology
IMT34137		Germany	Pig	Healthy	2014	-	1	B1	76	50.8	262928	4932827		Isolate	Feeding trial Physiology
IMT34140		Germany	Pig	Healthy	2014	-	1	B1	65	50.79	280933	4946963		Isolate	Feeding trial Physiology
IMT34142		Germany	Pig	Healthy	2014	-	1	B1	64	50.8	280933	4933147		Isolate	Feeding trial Physiology
IMT34144		Germany	Pig	Healthy	2014	-	1	B1	60	50.8	280926	4931998		Isolate	Feeding trial Physiology
IMT34182		Germany	Cattle	Diseased	2014	-	5	D	56	50.61	282187	4838687		Cytobrush	Metritis study
IMT34410		Germany	Cattle	Diseased	2014	362	5	D	139	50.64	223919	5380069		Feces	Diarrhea, inventory problem
IMT34413		Germany	Cattle	Diseased	2014	362	5	D	130	50.64	223919	5360950		Feces	Diarrhea, inventory problem
IMT34414		Germany	Cattle	Diseased	2014	88	9	C	54	50.76	352679	5011368		Feces	Diarrhea, inventory problem
IMT34415		Germany	Cattle	Diseased	2014	744	2	A	141	50.46	126195	5035026		Feces	Diarrhea, inventory problem
IMT34417		Germany	Cattle	Diseased	2014	1431	1	B1	84	50.85	173344	5027084		Feces	Diarrhea, inventory problem
IMT37431		Germany	Cattle	Diseased	2015	442	1	B1	83	51	183080	4993674		Milk sample	Mastitis
IMT37433		Germany	Cattle	Diseased	2015	58	1	B1	81	50.79	226722	5012288		Milk sample	Mastitis
IMT37434		Germany	Cattle	Diseased	2015	2035	1	B1	68	50.62	154873	4604853		Milk sample	Mastitis
IMT37445		Germany	Cattle	Diseased	2015	-	1	B1	71	50.62	291980	4833601		Milk sample	Mastitis
IMT37451		Germany	Cattle	Diseased	2015	1148	1	B1	63	50.78	684383	4871588		Milk sample	Mastitis
IMT37462		Germany	Cattle	Diseased	2015	1415	2	A	88	50.68	202395	4640770		Milk sample	Mastitis
IMT37470		Germany	Cattle	Diseased	2015	1508	3	E	69	50.3	283049	5105482		Milk sample	Mastitis
IMT37703		Germany	Pig	Diseased	2015	69	10	D	53	50.64	349262	5096043		Urine (Bladder)	Cystitis
IMT38565		Germany	Cattle	Diseased	2016	362	5	D	98	50.55	198219	5261838		Feces	Diarrhea
IMT38566		Germany	Cattle	Diseased	2016	361	2	A	112	50.53	131595	5003705		Feces	Diarrhea
IMT38701		Germany	Pig	Healthy	2016	2067	1	B1	107	50.5	180489	5067897		Feces	Clinically healthy
IMT38723		Germany	Pig	Healthy	2016	641	1	B1	107	50.54	111168	4756292		Feces	Clinically healthy
IMT39234		Germany	Pig	Diseased	2016	361	2	A	72	50.74	135345	4730952		Rectal swab	Diarrhea
IMT39344		Germany	Cattle	Diseased	2016	361	2	A	103	50.69	131800	4926621		Feces	Diarrhea
IMT39345		Germany	Cattle	Diseased	2016	783	9	C	116	50.67	188901	5338296		Feces	Diarrhea
IMT39464		Germany	Pig	Diseased	2016	7986	2	A	156	50.83	63885	4439680		Rectal swab	Enteritis/Diarrhea
IMT39829		Germany	Chicken	Diseased	2016	3090	1	B1	105	50.68	135834	4938860		Organmaterial
IMT40119		Germany	Pig	Diseased	2016	100	2	A	307	50.83	113612	5550496		Rectal swab	Diarrhea
IMT40120		Germany	Pig	Diseased	2016	100	2	A	156	50.63	123889	5434372		Rectal swab	Diarrhea
IMT40121		Germany	Pig	Diseased	2016	10	2	A	160	50.71	126141	5314764		Rectal swab	Diarrhea
IMT42104		Germany	Pig	Diseased	2017	5758	2	A	332	50.38	66463	5361916		Fecal swabs	Diarrhea
IMT42105		Germany	Pig	Diseased	2017	345	1	B1	58	50.6	295791	4955843		Fecal swabs	Diarrhea
IMT42106		Germany	Pig	Diseased	2017	73	4	B2	88	50.51	344427	5128164		Fecal swabs	Diarrhea
IMT42107		Germany	Pig	Diseased	2017	2144	1	B1	41	50.77	300659	4834316		Fecal swabs	Diarrhea
IMT8071		Germany	Pig	Diseased	2003	302	3	E	145	50.6	446097	5431118		Feces	Diarrhea
IMT8072		Germany	Pig	Diseased	2003	48	2	A	268	50.46	58072	5178020		Feces	Diarrhea
IMT9151		Germany	Cattle	Diseased	2004	540	2	A	76	50.66	179147	4828759		Feces	Enteritis/Diarrhea
IMT9241		Germany	Chicken	Diseased	2004	95	4	B2	94	50.53	321816	5146047		Mucosal swab
IMT9267		Germany	Human	Diseased	2004	80	4	B2	76	50.32	344513	5114790		Isolate	Meningitis
IMT9270		Germany	Human	Diseased	2004	62	13	F	165	50.49	109926	5368706		Isolate	Meningitis
IMT9278		Germany	Human	Diseased	2004	2272	9	C	75	50.66	207778	5208618		Isolate	UTI
IMT9285		Germany	Human	Diseased	2004	140	4	B2	100	50.42	262020	5259539		Isolate	UTI
IMT9675		Germany	Human	Diseased	2004	1	5	D	123	50.31	92304	5041300		Isolate	Enteritis
IMT9678		Germany	Human	Diseased	2004	5	1	B1	151	50.63	133369	5164813		Isolate	Diarrhea
IMT9679		Germany	Human	Diseased	2004	9	1	B1	256	50.45	89816	5422881		Isolate	Diarrhea
IMT9680		Germany	Human	Diseased	2004	2064	3	E	97	50.72	110403	4596141		Isolate	Diarrhea
IMT9682		Germany	Human	Diseased	2004	80	4	B2	103	50.38	192640	5129885		Isolate	Diarrhea
IMT9684		Germany	Human	Diseased	2004	21	1	B1	280	50.38	115633	5575807		Isolate	HUS
IMT9687		Germany	Human	Diseased	2004	34	2	A	109	50.52	147936	5097286		Isolate	Diarrhea
IMT9795		Germany	Cattle	Diseased	2005	659	1	B1	330	50.42	68572	5379116		Organmaterial	Diarrhea
IMT9803		Germany	Cattle	Diseased	2005	56	1	B1	113	50.69	185700	4958583		Organmaterial	Diarrhea
IMT9872		Germany	Cattle	Diseased	2005	301	2	A	304	50.47	103388	5655626		Feces	Diarrhea
IMT9877		Germany	Cattle	Diseased	2005	4085	2	A	149	50.46	105792	5157125		Feces	Diarrhea
IMT9886		Germany	Pig	Diseased	2004	1153	1	B1	68	50.64	208109	5044208		Isolate	Septicemia
IMT9901		Germany	Cattle	Diseased	2005	4038	1	B1	44	50.79	246860	4699159		Isolate	Septicemia
IMT9904		Germany	Cattle	Diseased	2005	906	1	B1	148	50.57	161984	5009673		Isolate	Septicemia
P3CEEC727728		Spain	Pig	Healthy	2003	-	1	B1	149	50.72	72693	4819497		Feces
P3ESEC699700		Spain	Pig	Healthy	2003	10	2	A	297	50.78	50956	5199927		Feces
P3EUEC125126		Spain	Pig	Healthy	2003	542	2	A	207	50.67	93167	5194865		Feces
P3EUEC151152		Spain	Pig	Healthy	2003	8449	2	A	144	50.5	125707	5259471		Feces
P3FGEC849850		Spain	Pig	Healthy	2003	4214	2	A	133	50.71	96081	4749533		Feces
P3FGEC853854		Spain	Pig	Healthy	2003	10	2	A	229	50.51	74742	4978957		Feces
P3FGEC919920		Spain	Pig	Healthy	2003	-	9	C	131	50.56	142598	5024037		Feces
P3FUEC141142		Spain	Pig	Healthy	2003	10	2	A	160	50.5	84736	4948456		Feces
P3FUEC525526		Spain	Pig	Healthy	2003	58	1	B1	181	50.69	90310	5054376		Feces
P3FUEC559560		Spain	Pig	Healthy	2003	1286	2	A	134	50.78	82927	4771677		Feces
P3GUEC747748		Spain	Pig	Healthy	2003	154	1	B1	116	50.59	108118	4766901		Feces
P3GUEC903904		Spain	Pig	Healthy	2003	10	2	A	201	50.71	56844	4749283		Feces
P3ICEC10301031		Spain	Pig	Healthy	2003	6617	2	A	783	50.87	38388	5595603		Feces
P3PREC237238		Spain	Pig	Healthy	2003	10	2	A	273	50.88	38996	4817935		Feces
P3SLEC338339		Spain	Pig	Healthy	2003	10	2	A	168	50.92	62150	4650493		Feces
P3SLEC381382		Spain	Pig	Healthy	2003	641	1	B1	253	50.68	52008	5096398		Feces
R27		Germany	Cattle	Healthy	2015	446	1	B1	101	50.46	261076	5040028		Feces
R28		Germany	Cattle	Healthy	2015	446	1	B1	81	50.5	261076	5024974		Feces
R29		Germany	Cattle	Healthy	2015	162	1	B1	97	50.55	232804	5017859		Feces
R30		Germany	Cattle	Healthy	2015	154	1	B1	84	50.4	217332	4969338		Feces
R31		Germany	Cattle	Healthy	2015	10	2	A	176	50.67	151571	5091548		Feces
R32		Germany	Cattle	Healthy	2015	2522	1	B1	169	50.54	165509	4996993		Feces
R33		Germany	Cattle	Healthy	2015	661	1	B1	90	50.67	198154	4937738		Feces
R34		Germany	Cattle	Healthy	2015	201	1	B1	102	50.55	205406	5194939		Feces
R35		Germany	Cattle	Healthy	2015	201	1	B1	101	50.54	194168	5197102		Feces
R36		Germany	Cattle	Healthy	2015	446	1	B1	75	50.59	214256	4963873		Feces
R37		Germany	Cattle	Healthy	2015	424	1	B1	90	50.74	198215	4989644		Feces
R38		Germany	Cattle	Healthy	2015	424	1	B1	85	50.75	211451	4988923		Feces
R39		Germany	Cattle	Healthy	2015	2217	1	C	173	50.61	185897	5240582		Feces
R40		Germany	Cattle	Healthy	2015	446	1	B1	72	50.6	261076	4927572		Feces
R41		Germany	Cattle	Healthy	2015	336	1	B1	171	50.51	92050	5158649		Feces
R42		Germany	Cattle	Healthy	2015	224	1	B1	51	50.9	711208	4760401		Feces
R43		Germany	Cattle	Healthy	2015	109	1	B1	56	50.73	703742	4945122		Feces
R45		Germany	Cattle	Healthy	2015	361	2	A	111	50.67	131801	4905851		Feces
R46		Germany	Cattle	Healthy	2015	23	9	C	93	50.6	124076	4820552		Feces
R55		Germany	Cattle	Healthy	2015	-	1	B1	118	50.52	167471	4724012		Feces
R59		Germany	Cattle	Healthy	2015	-	1	B1	104	50.61	214678	5050611		Feces
R61		Germany	Cattle	Healthy	2015	1301	3	E	60	50.5	615172	5047584		Feces
R65		Germany	Cattle	Healthy	2015	278	1	B1	59	50.57	198341	4929727		Feces
R66		Germany	Cattle	Healthy	2015	164	1	B1	68	50.62	276247	5035779		Feces
R67		Germany	Cattle	Healthy	2015	88	9	C	38	50.68	510949	4808347		Feces
R70		Germany	Cattle	Healthy	2015	1721	2	A	115	50.69	136959	5091030		Feces
R72		Germany	Cattle	Healthy	2015	1727	1	B1	93	51.05	452196	4669754		Feces
R84		Germany	Cattle	Healthy	2015	542	2	A	112	50.91	110970	4657017		Feces
R89		Germany	Cattle	Healthy	2015	154	1	B1	59	50.55	293829	4861038		Feces
R90		Germany	Cattle	Healthy	2015	906	1	B1	50	50.69	269156	4908056		Feces
SAP1372		UK	Human	Diseased	2017	131	11	B2	116	50.71	190456	5243433		Urine
SAP1468		UK	Human	Diseased	2017	394	10	D	80	50.49	190655	5215948		Urine
SAP1479		UK	Human	Diseased	2017	1858	4	B2	62	50.47	312057	5146606		Urine
SAP1492		UK	Human	Diseased	2017	-	9	C	37	50.75	359282	4862246		Urine
SAP1507		UK	Human	Diseased	2017	1677	4	B2	19	50.63	662075	4636755		Urine
SAP1515		UK	Human	Diseased	2017	73	4	B2	61	50.51	361979	5053567		Urine
SAP1541		UK	Human	Diseased	2017	569	4	B2	32	50.61	459061	4861029		Urine
SAP1597		UK	Human	Diseased	2017	69	10	D	137	50.59	286092	5395348		Urine
SAP1603		UK	Human	Diseased	2017	372	4	B2	48	50.4	302398	4863280		Urine
SAP1609		UK	Human	Diseased	2017	73	4	B2	81	50.42	361458	5048896		Urine
SAP1614		UK	Human	Diseased	2017	14	4	B2	94	50.47	252482	5162450		Urine
SAP1621		UK	Human	Diseased	2017	131	11	B2	94	50.65	166644	5272170		Urine
SAP1632		UK	Human	Diseased	2017	38	6	D	121	50.45	120744	5299885		Urine
SAP1664		UK	Human	Diseased	2017	131	11	B2	93	50.67	190734	5297708		Urine
SAP1710		UK	Human	Diseased	2017	636	4	B2	79	50.53	176475	4985890		Urine
SAP1766		UK	Human	Diseased	2017	127	4	B2	78	50.33	225960	5140482		Urine
SAP1773		UK	Human	Diseased	2017	12	4	B2	51	50.49	344210	5049730		Urine
SAP1781		UK	Human	Diseased	2017	8455	11	B2	75	50.61	202804	5171617		Urine
SAP1790		UK	Human	Diseased	2017	131	11	B2	84	50.72	189875	5151683		Urine
SAP1836		UK	Human	Diseased	2017	131	11	B2	92	50.64	195370	5303749		Urine
SAP1847		UK	Human	Diseased	2017	131	11	B2	67	50.73	231156	5091077		Urine
SAP1851		UK	Human	Diseased	2017	648	14	F	84	50.44	201502	5292260		Urine
SAP1852		UK	Human	Diseased	2017	131	11	B2	67	50.75	222117	5026207		Urine
SAP1858		UK	Human	Diseased	2017	131	11	B2	93	50.73	211816	5391560		Urine
SAP1873		UK	Human	Diseased	2017	131	11	B2	86	50.67	195275	5348516		Urine
SAP1876		UK	Human	Diseased	2017	4988	2	A	82	50.78	126388	4589527		Urine
SAP1879		UK	Human	Diseased	2017	131	11	B2	72	50.77	203050	5224450		Urine
SAP1887		UK	Human	Diseased	2017	131	11	B2	91	50.62	206883	5296583		Urine
SAP1888		UK	Human	Diseased	2017	131	11	B2	87	50.69	209516	5268326		Urine
SAP1913		UK	Human	Diseased	2017	1193	4	B2	74	50.61	354485	5111468		Urine
SAP1926		UK	Human	Diseased	2017	73	4	B2	85	50.44	362855	5196359		Urine
SAP1953		UK	Human	Diseased	2017	131	11	B2	64	50.74	216029	5038948		Urine
SAP1971		UK	Chicken	Healthy	2014	10	2	A	115	50.62	122255	4908237	SRR8924147
SAP1973		UK	Chicken	Healthy	2014	373	2	A	97	50.62	150702	4944608	SRR8924146
SAP1974		UK	Chicken	Healthy	2014	10	2	A	113	50.62	123231	4906747	SRR8924149
SAP1975		UK	Chicken	Healthy	2014	3721	1	B1	53	50.72	343918	5178446	SRR8924148
SAP1978		UK	Chicken	Healthy	2014	10	2	A	129	50.56	123231	5073338	SRR8924151
SAP1979		UK	Chicken	Healthy	2014	373	2	A	92	50.63	150048	4900758	SRR8924150
SAP1980		UK	Chicken	Healthy	2014	1638	2	A	127	50.63	96182	4782681	SRR8924153
SAP1985		UK	Chicken	Healthy	2014	10	2	A	99	50.76	96388	4714940	SRR8924152
SAP1987		UK	Chicken	Healthy	2014	770	12	cladeI	159	50.3	149345	5609818
SAP1988		UK	Chicken	Healthy	2014	3995	1	B1	107	50.87	135098	4995055	SRR8923998
SAP1993		UK	Chicken	Healthy	2014	373	2	A	97	50.62	145720	4905338	SRR8923999
SAP1995		UK	Chicken	Healthy	2014	919	4	B2	93	50.72	155962	5120750	SRR8923996
SAP1996		UK	Chicken	Healthy	2014	155	1	B1	126	50.66	196965	5127199	SRR8923997
SAP2000		UK	Chicken	Healthy	2014	2309	6	D	259	50.52	100777	5720263	SRR8924002
SAP2001		UK	Chicken	Healthy	2014	355	4	B2	80	50.48	204824	5100203	SRR8924003
SAP2004		UK	Chicken	Healthy	2017	117	8	G	117	50.74	167483	5187497	SRR8924000	Caecal swab
SAP2008		UK	Chicken	Healthy	2017	10	2	A	269	50.66	86000	5564091	SRR8924001	Cloacal swab
SAP2012		UK	Chicken	Healthy	2017	-	5	D	123	50.46	125791	5076494	SRR8924004	Caecal swab
SAP2013		UK	Chicken	Healthy	2017	117	8	G	117	50.53	197511	5118510	SRR8924005	Caecal swab
SAP2016		UK	Chicken	Healthy	2017	-	14	F	147	50.18	135856	5489618	SRR8924276	Cloacal swab
SAP2018		UK	Chicken	Healthy	2017	135	4	B2	48	50.68	445951	4833301	SRR8924275	Caecal swab
SAP2021		UK	Chicken	Healthy	2017	770	12	cladeI	95	50.4	155843	5376187		Cloacal swab
SAP2024		UK	Chicken	Healthy	2017	88	9	C	60	50.59	321259	5065400	SRR8924274	Caecal swab
SAP2026		UK	Chicken	Healthy	2017	752	2	A	133	50.24	134460	5162057	SRR8924273	Caecal swab
SAP2028		UK	Chicken	Healthy	2017	-	2	A	181	50.42	106974	5331326	SRR8924280	Caecal swab
SAP2030		UK	Chicken	Healthy	2017	752	2	A	162	50.29	147913	5240748	SRR8924279	Caecal swab
SAP2032		UK	Chicken	Healthy	2017	69	10	D	95	50.51	201592	5283355	SRR8924278	Caecal swab
SAP2034		UK	Chicken	Healthy	2017	752	2	A	144	50.3	142693	5244373	SRR8924277	Caecal swab
SAP2035		UK	Chicken	Healthy	2017	752	2	A	137	50.3	142693	5240938	SRR8924282	Caecal swab
SAP2036		UK	Chicken	Healthy	2017	1101	1	B1	85	50.72	167803	5183458	SRR8924281	Caecal swab
SAP2066		UK	Human	Healthy	2017	409	2	A	173	50.97	99854	5023935		Feces
SAP2067		UK	Human	Healthy	2017	69	10	D	76	50.76	188535	5169635		Feces
SAP2068		UK	Human	Healthy	2017	131	11	B2	59	50.61	272403	5237237		Feces
SAP2070		UK	Human	Healthy	2017	7892	5	D	57	50.55	292198	4937957		Feces
SAP2071		UK	Human	Healthy	2017	58	1	B1	148	50.73	125988	4876880		Feces
SAP2072		UK	Human	Healthy	2017	62	13	F	135	50.47	109796	5244119		Feces
SAP2077		UK	Human	Healthy	2017	540	2	A	63	50.7	148438	4725187		Feces
SAP2078		UK	Human	Healthy	2017	31	5	D	112	50.61	150899	5207636		Feces
SAP2079a	SAP2074	UK	Human	Healthy	2017	10	2	A	174	50.64	118890	5263120		Feces
SAP2079b	SAP2079	UK	Human	Healthy	2017	537	4	B2	66	50.27	393280	5159976		Feces
SAP2081		UK	Human	Healthy	2017	1193	4	B2	58	50.55	363154	5073623		Feces
SAP2082		UK	Human	Healthy	2017	10	2	A	171	50.68	115140	5168712		Feces
SAP2083		UK	Human	Healthy	2017	10	2	A	66	50.55	175277	4841532		Feces
SAP2085		UK	Human	Healthy	2017	23	9	C	87	50.64	196990	5108807		Feces
SAP2086		UK	Human	Healthy	2017	7670	5	D	95	50.46	210765	5560228		Feces
SAP2087		UK	Human	Healthy	2017	131	11	B2	55	50.72	233229	4902918		Feces
SAP2089		UK	Human	Healthy	2017	131	11	B2	77	50.74	340939	5194203		Feces
SAP2093		UK	Human	Healthy	2017	415	13	F	199	50.57	59263	5139287		Feces
SAP2096		UK	Human	Healthy	2017	131	11	B2	78	50.78	359897	5090987		Feces
SAP2097		UK	Human	Healthy	2017	69	10	D	48	50.68	260830	5064116		Feces
SAP2098		UK	Human	Healthy	2017	73	4	B2	62	50.52	363953	5209383		Feces
SAP2101		UK	Human	Healthy	2017	847	1	B1	57	50.79	271493	4937315		Feces
SAP2130		UK	Human	Healthy	2018	131	11	B2	93	50.69	156035	5179222		Feces
SAP2131		UK	Human	Healthy	2018	59	13	F	214	50.58	55331	5203125		Feces
SAP2134		UK	Human	Healthy	2018	569	4	B2	50	50.55	498328	4801017		Feces
SAP2135		UK	Human	Healthy	2018	2178	1	B1	38	50.84	321963	4611764		Feces
SAP2137		UK	Human	Healthy	2018	69	10	D	82	50.5	197689	5145664		Feces
SAP2139		UK	Human	Healthy	2018	10	2	A	159	50.72	124112	5120512		Feces
SAP2141		UK	Human	Healthy	2018	-	2	A	145	50.73	76284	4701553		Feces
SAP2142		UK	Human	Healthy	2018	963	6	D	115	50.66	171117	5148179		Feces
SAP2144		UK	Human	Healthy	2018	80	4	B2	33	50.34	514301	4961067		Feces
SAP2148		UK	Human	Healthy	2018	131	11	B2	50	50.77	284068	5164683		Feces
SAP453		UK	Chicken	Diseased	2012	117	8	G	133	50.66	217393	5305873	SRR8924064
SAP454		UK	Chicken	Diseased	2013	1618	4	B2	90	50.56	413832	5178666	SRR8924063
SAP456		UK	Chicken	Diseased	2012	140	4	B2	116	50.44	212816	5331033	SRR8924007
SAP458		UK	Chicken	Diseased	2012	117	8	G	79	50.78	247944	5003000	SRR8924009
SAP459		UK	Chicken	Diseased	2013	23	9	C	72	50.53	204672	5074894	SRR8924016
SAP460		UK	Chicken	Diseased	2005	23	9	C	56	50.71	290237	4959146	SRR8924015
SAP461		UK	Chicken	Diseased	2005	141	4	B2	63	50.69	344464	5069444	SRR8923921
SAP463		UK	Chicken	Diseased	2008	140	4	B2	100	50.3	210112	5456226	SRR8923919
SAP464		UK	Chicken	Diseased	2010	5924	11	B2	65	50.41	322668	5092459	SRR8923920
SAP465		UK	Chicken	Diseased	2010	48	2	A	101	50.84	127094	4794451	SRR8923917
SAP466		UK	Chicken	Diseased	2012	117	8	G	125	50.76	195023	5113385	SRR8923918
SAP467		UK	Chicken	Diseased	2012	388	1	B1	117	50.72	125973	5208574	SRR8923915
SAP468		UK	Chicken	Diseased	2012	69	10	D	70	50.53	318271	5316789	SRR8923916
Sap469		UK	Chicken	Diseased	2013	69	10	D	124	50.36	221730	5364106	SRR8923923
SAP470		UK	Chicken	Diseased	2013	69	10	D	83	50.37	309453	5409785	SRR8923924
SAP471		UK	Chicken	Diseased	2013	297	1	B1	85	50.62	161517	5221284	SRR8924253
SAP472		UK	Chicken	Diseased	2006	1618	4	B2	83	50.54	344163	5162116	SRR8924252
SAP473		UK	Chicken	Diseased	2012	746	2	A	139	50.6	112008	5023308	SRR8924251
SAP475		UK	Chicken	Diseased	2010	95	4	B2	75	50.48	299550	5367221	SRR8924257
SAP477		UK	Chicken	Diseased	2012	48	2	A	93	50.89	107143	4607155	SRR8924256
Sap481		UK	Chicken	Diseased	2003	140	4	B2	88	50.48	209530	5110745	SRR8924249
Sap482		UK	Chicken	Diseased	2003	23	9	C	93	50.66	206428	5127754	SRR8924248
Sap483		UK	Chicken	Diseased	2010	1056	1	B1	138	50.51	156624	5293095	SRR8924107
SAP486		UK	Chicken	Diseased	2012	1638	2	A	177	50.74	71961	4724616	SRR8924110
SAP488		UK	Chicken	Diseased	2010	23	9	C	80	50.56	187749	4889908	SRR8924104
SAP492		UK	Chicken	Diseased	2006	4162	1	B1	107	50.67	130466	4905657	SRR8924101
SAP493		UK	Chicken	Diseased	2012	1056	1	B1	114	50.52	208801	5314361	SRR8924102
SAP496		UK	Chicken	Diseased	2006	420	4	B2	113	50.42	202357	5190004	SRR8924113
SAP497		UK	Chicken	Diseased	2006	117	8	G	135	50.58	140331	4931041	SRR8924116
SAP498		UK	Chicken	Diseased	2012	3580	1	B1	145	50.5	205520	5117408	SRR8924115
SAP502		UK	Chicken	Diseased	2012	95	4	B2	153	50.38	171777	5499607	SRR8924120
SAP503		UK	Chicken	Diseased	2013	23	9	C	99	50.53	173963	4993615	SRR8924119
SAP505		UK	Chicken	Diseased	2013	117	8	G	142	50.51	118442	5137225	SRR8924111
SAP506		UK	Chicken	Diseased	2013	5926	3	E	126	50.67	123522	5267945	SRR8923967
SAP510		UK	Chicken	Diseased	2013	5926	3	E	161	50.66	114048	5212292	SRR8923971
SAP511		UK	Chicken	Diseased	2013	48	2	A	141	50.78	99357	5038903	SRR8923972
SAP515		UK	Chicken	Diseased	2011	140	4	B2	102	50.46	214107	5296867	SRR8923964
SAP516		UK	Chicken	Diseased	2007	696	1	B1	130	50.66	149841	5223813	SRR8923862
SAP521		UK	Chicken	Diseased	2012	428	11	B2	97	50.29	214070	5113588	SRR8923858
SAP525		UK	Chicken	Diseased	2012	95	4	B2	76	50.64	201609	5150003	SRR8923854
SAP526		UK	Chicken	Diseased	2012	1276	13	F	100	50.36	115618	5240487	SRR8923853
SAP528		UK	Chicken	Diseased	2011	93	2	A	126	50.66	101533	4880461	SRR8924156
SAP530		UK	Chicken	Diseased	2012	88	9	C	85	50.73	192549	4924268	SRR8924158
SAP532		UK	Chicken	Diseased	2005	428	11	B2	90	50.28	219528	5109170	SRR8924160
SAP533		UK	Chicken	Diseased	2012	5506	1	B1	66	50.66	185240	4928993	SRR8924161
SAP539		UK	Chicken	Diseased	2012	1114	2	A	154	50.68	99765	4898218	SRR8924174
SAP542		UK	Chicken	Diseased	2012	95	4	B2	79	50.64	268025	5150914	SRR8924167
SAP543		UK	Chicken	Diseased	2013	23	9	C	83	50.58	187830	5251060	SRR8924170
SAP548		UK	Chicken	Diseased	2013	140	4	B2	126	50.52	176639	5249657	SRR8924037
SAP556		UK	Chicken	Diseased	2013	141	4	B2	90	50.56	343515	5250029	SRR8924032
Sap561		UK	Chicken	Diseased	2006	-	8	G	208	50.65	57585	5427218	SRR8924045
SAP562		UK	Chicken	Diseased	2008	23	9	C	96	50.68	185956	5158871	SRR8924046
SAP563		UK	Chicken	Diseased	2006	371	3	E	123	50.43	125103	5461740	SRR8924043
SAP565		UK	Chicken	Diseased	2007	117	8	G	81	50.54	139976	4963743	SRR8924041
SAP568		UK	Chicken	Diseased	2011	357	11	B2	61	50.42	290650	5069458	SRR8924040
SAP569		UK	Chicken	Diseased	2011	1304	1	B1	60	50.64	261066	4931726	SRR8924182
SAP571		UK	Chicken	Diseased	2012	1618	4	B2	120	50.54	244955	5209513	SRR8924184
SAP573		UK	Chicken	Diseased	2008	5928	2	A	130	50.57	172990	5112795	SRR8924178
SAP574		UK	Chicken	Diseased	2012	1618	4	B2	91	50.51	325689	5156822	SRR8924177
SAP575		UK	Chicken	Diseased	2010	2272	9	C	71	50.76	200477	5027417	SRR8924180
SAP578		UK	Chicken	Diseased	2006	10	2	A	61	50.67	263979	4951330	SRR8924175
SAP580		UK	Chicken	Diseased	2011	57	3	E	92	50.74	169133	5123360	SRR8924221
SAP582		UK	Chicken	Diseased	2006	2705	2	A	59	50.54	185684	4784748	SRR8924223
SAP616		UK	Chicken	Diseased	2013	140	4	B2	84	50.53	237500	5079923	SRR8924217
SAP621		UK	Chicken	Diseased	2015	117	8	G	110	50.71	200565	5137069	SRR8924229
SAP622		UK	Chicken	Diseased	2015	117	8	G	91	50.7	226971	5107722	SRR8923898
SAP624		UK	Chicken	Diseased	2015	135	4	B2	106	50.55	286303	5353030	SRR8923896
SAP627		UK	Chicken	Diseased	2015	1638	2	A	134	50.69	94767	4758020	SRR8923901
Sap629		UK	Chicken	Diseased	2015	95	4	B2	116	50.5	177449	5305276	SRR8923899
SAP630		UK	Chicken	Diseased	2015	117	8	G	121	50.52	148636	5147359	SRR8923904
SAP632		UK	Chicken	Diseased	2015	428	11	B2	64	50.33	344619	5151305	SRR8924087
SAP637		UK	Chicken	Diseased	2015	101	1	B1	86	50.43	218045	4950192	SRR8924085
Sap638		UK	Chicken	Diseased	2015	648	14	F	178	50.37	148710	5535986	SRR8924086
Sap639		UK	Chicken	Diseased	2015	1638	2	A	123	50.62	94767	4832348	SRR8924091
Sap640		UK	Chicken	Diseased	2015	101	1	B1	98	50.34	151695	5168927	SRR8924092
SAP641		UK	Chicken	Diseased	2015	117	8	G	107	50.57	153238	5127580	SRR8923973
Sap646		UK	Chicken	Diseased	2015	-	8	G	114	50.7	194968	5108742	SRR8923852
Sap650		UK	Chicken	Diseased	2015	117	8	G	118	50.7	148548	5103463	SRR8924235
SAP653		UK	Chicken	Diseased	2015	429	11	B2	86	50.58	173990	5244519	SRR8924237
SAP714		UK	Chicken	Diseased	2013	5925	9	C	71	50.61	194271	5070914	SRR8924020
VE0600665EC		Spain	Pig	Healthy	2006	641	1	B1	228	50.25	62951	5304383		Feces
VE0600670EC		Spain	Pig	Healthy	2006	7450	2	A	167	50.73	66950	4842108		Feces
VE0600711EC		Spain	Pig	Healthy	2006	1141	2	A	207	50.73	65771	4775786		Feces
VE0600722EC		Spain	Pig	Healthy	2006	1286	2	A	148	50.71	82850	4864803		Feces
VE0600744EC		Spain	Pig	Healthy	2006	10	2	A	189	50.73	67856	4940983		Feces
VE0600834EC		Spain	Pig	Healthy	2006	846	3	E	146	50.61	73117	4817507		Feces
VE0600959EC		Spain	Pig	Healthy	2006	2035	1	B1	138	50.61	67835	4788795		Feces
VE0600987EC		Spain	Pig	Healthy	2006	1508	3	E	119	50.48	90020	4879237		Feces
VE0700906EC		Spain	Pig	Healthy	2007	10	2	A	108	50.66	129610	4819039		Feces
VE0700939EC		Spain	Pig	Healthy	2007	10	2	A	293	50.65	46817	4899179		Feces
VE0701436EC		Spain	Pig	Healthy	2007	542	2	A	126	50.92	120092	4765601		Feces
VE0701786EC		Spain	Pig	Healthy	2007	542	2	A	126	50.8	85754	4650497		Feces
VE0702121EC		Spain	Pig	Healthy	2007	4175	3	E	124	50.39	139551	5193378		Feces
VE0702142EC		Spain	Cattle	Healthy	2007	515	3	A	84	50.52	261218	5032471		Feces
VE0702144EC		Spain	Cattle	Healthy	2007	109	1	B1	152	50.74	89895	5020509		Feces
VE0702216EC		Spain	Cattle	Healthy	2007	278	1	B1	78	50.68	202427	4960288		Feces
VE0702242EC		Spain	Cattle	Healthy	2007	58	1	B1	176	50.76	109161	5114357		Feces
VE0702356EC		Spain	Cattle	Healthy	2007	2161	1	B1	80	50.76	410784	5126268		Feces
VE0702503EC		Spain	Cattle	Healthy	2007	2217	1	C	135	50.78	140055	5331337		Feces
VE0702719EC		Spain	Cattle	Healthy	2007	58	1	B1	340	50.88	35225	5011800		Feces
VE0702760EC		Spain	Pig	Healthy	2007	34	2	A	110	50.63	121815	4842579		Feces
VE0702785EC		Spain	Cattle	Healthy	2007	278	1	B1	98	50.74	145512	4969550		Feces
VE0703230EC		Spain	Cattle	Healthy	2007	-	2	A	92	50.8	132517	4660728		Feces
VE0703232EC		Spain	Cattle	Healthy	2007	164	1	B1	68	50.58	375780	5025097		Feces
VE0703480EC		Spain	Cattle	Healthy	2007	1080	1	B1	62	50.64	270188	5039854		Feces
VE0703639EC		Spain	Cattle	Healthy	2007	752	2	A	330	50.12	104077	5689380		Feces
VE0703802EC		Spain	Cattle	Healthy	2007	906	1	B1	97	50.72	120883	4872850		Feces
VE0703817EC		Spain	Cattle	Healthy	2007	392	1	B1	168	50.54	67790	5372609		Feces
VE0703842EC		Spain	Cattle	Healthy	2007	6186	1	B1	99	50.69	197026	5108751		Feces
VE0703955EC		Spain	Cattle	Healthy	2007	10	2	A	144	50.67	97028	4968838		Feces
VE0703997EC		Spain	Cattle	Healthy	2007	906	1	B1	108	50.63	160804	5183673		Feces
VE0703998EC		Spain	Cattle	Healthy	2007	442	1	B1	172	50.68	89087	5116351		Feces
VE0704187EC		Spain	Cattle	Healthy	2007	602	1	B1	108	50.71	111976	5183534		Feces
VE0704189EC		Spain	Cattle	Healthy	2007	925	5	D	132	50.66	126839	5079129		Feces
VE0704194EC		Spain	Cattle	Healthy	2007	164	1	B1	120	50.69	143645	4952632		Feces
VE0704232EC		Spain	Cattle	Healthy	2007	132	5	D	118	50.64	121734	4976932		Feces
VE0704415EC		Spain	Cattle	Healthy	2007	1122	2	A	121	50.68	129168	5003094		Feces
VE0704423EC		Spain	Cattle	Healthy	2007	1992	1	B1	123	50.62	205949	5149859		Feces
VE0704819EC		Spain	Cattle	Healthy	2007	441	1	B1	148	50.72	101544	5126565		Feces
VE0704864EC		Spain	Cattle	Healthy	2007	1145	2	A	190	50.1	90377	5129638		Feces
VE0705080EC		Spain	Cattle	Healthy	2007	278	1	B1	152	50.58	110722	5149511		Feces
VE0705167EC		Spain	Cattle	Healthy	2007	109	1	B1	90	50.85	148706	5091588		Feces
VE0705171EC		Spain	Cattle	Healthy	2007	906	1	B1	104	50.6	160954	4981144		Feces
VE0705213EC		Spain	Cattle	Healthy	2007	10	2	A	193	50.7	84494	4993680		Feces
VE0800879EC		Spain	Pig	Healthy	2008	10	2	A	255	50.52	61094	5377988		Feces
VE0800881EC		Spain	Pig	Healthy	2008	641	1	B1	114	50.71	161069	4989091		Feces
VE0800915EC		Spain	Pig	Healthy	2008	614	2	A	183	50.89	67544	4701974		Feces
VE0800922EC		Spain	Pig	Healthy	2008	101	1	B1	147	50.51	134428	5443636		Feces
VE0800924EC		Spain	Pig	Healthy	2008	542	2	A	100	50.82	105886	4750837		Feces
VE0800936EC		Spain	Pig	Healthy	2008	453	1	B1	131	50.68	112024	4997160		Feces
VE0800937EC		Spain	Pig	Healthy	2008	10	2	A	123	50.78	104360	4909175		Feces
VE0801370EC		Spain	Cattle	Healthy	2008	7459	3	E	103	50.44	201924	5147074		Feces
VE0801375EC		Spain	Cattle	Healthy	2008	109	1	B1	105	50.78	135024	5020216		Feces
VE0801570EC		Spain	Cattle	Healthy	2008	223	1	B1	309	50.73	55322	5352193		Feces
VE0801581EC		Spain	Pig	Healthy	2008	2628	1	B1	95	50.55	161889	5185343		Feces
VE0801588EC		Spain	Pig	Healthy	2008	10	2	A	174	50.55	99582	5182166		Feces
VE0801662EC		Spain	Cattle	Healthy	2008	3889	2	A	163	50.76	75997	5034096		Feces
VE0802046EC		Spain	Cattle	Healthy	2008	3021	2	A	164	50.72	95557	5110895		Feces
VE0802075EC		Spain	Cattle	Healthy	2008	10	2	A	156	50.55	78609	5034088		Feces
VE0802953EC		Spain	Pig	Healthy	2008	48	2	A	157	50.78	81369	4884098		Feces
VE0802961EC		Spain	Pig	Healthy	2008	1086	1	B1	126	50.63	96957	4996255		Feces
VE0802998EC		Spain	Pig	Healthy	2008	1081	1	B1	64	50.71	205163	5030760		Feces
VE0803001EC		Spain	Pig	Healthy	2008	75	1	B1	106	50.5	189454	5106137		Feces
VE0803070EC		Spain	Pig	Healthy	2008	4175	3	E	123	50.46	179784	5230644		Feces
VE0803090EC		Spain	Pig	Healthy	2008	-	2	A	133	50.67	103937	4800438		Feces
VE0803143EC		Spain	Pig	Healthy	2008	871	2	A	162	50.84	84209	4695425		Feces
VE0803145EC		Spain	Pig	Healthy	2008	542	2	A	155	50.83	68716	4690235		Feces
VE0803176EC		Spain	Pig	Healthy	2008	-	2	A	105	50.82	116930	4980168		Feces
VE0803182EC		Spain	Pig	Healthy	2008	86	1	B1	132	50.58	112285	4868239		Feces
ZTA0900668EC		Spain	Cattle	Healthy	2009	1252	1	B1	145	50.83	98863	5026370		Feces
ZTA0901077EC		Spain	Cattle	Healthy	2009	906	1	B1	195	50.69	79026	5169300		Feces
ZTA0901508EC		Spain	Cattle	Healthy	2009	223	1	B1	252	50.63	70265	5360513		Feces
ZTA0901539EC		Spain	Cattle	Healthy	2009	95	4	B2	177	50.57	94568	5252847		Feces
ZTA0902026EC		Spain	Pig	Healthy	2009	-	2	A	181	50.77	70286	4855949		Feces
ZTA0902079EC		Spain	Cattle	Healthy	2009	58	1	B1	131	50.65	112160	5030340		Feces
ZTA0902665EC		Spain	Cattle	Healthy	2009	1326	1	B1	46	50.71	251530	4962925		Feces
ZTA0902875EC		Spain	Cattle	Healthy	2009	1665	1	B1	158	50.73	95438	5120151		Feces
ZTA0902930EC		Spain	Pig	Healthy	2009	77	2	A	129	50.78	88394	4698223		Feces
ZTA0903219EC		Spain	Cattle	Healthy	2009	-	2	A	140	50.66	88320	4842456		Feces
ZTA0903229EC		Spain	Pig	Healthy	2009	1716	2	A	141	50.75	106397	4919372		Feces
ZTA0903328EC		Spain	Pig	Healthy	2009	10	2	A	141	50.63	105595	4955363		Feces
ZTA0903393EC		Spain	Pig	Healthy	2009	542	2	A	132	50.69	106038	4834597		Feces
ZTA0903452EC		Spain	Pig	Healthy	2009	43	2	A	91	50.63	292211	4768106		Feces
ZTA0903472EC		Spain	Cattle	Healthy	2009	2520	1	B1	173	50.71	74579	5065987		Feces
ZTA0903652-2EC		Spain	WB	NA	2009	8184	11	B2	44	50.48	481364	4867543		Feces
ZTA0903774EC		Spain	Pig	Healthy	2009	4175	3	E	107	50.5	109115	5071686		Feces
ZTA0903844EC		Spain	Cattle	Healthy	2009	56	1	B1	200	50.85	65912	4914978		Feces
ZTA0903848EC		Spain	Pig	Healthy	2009	-	1	B1	148	50.7	99191	4782512		Feces
ZTA0904060-2EC		Spain	WB	NA	2009	-	4	B2	57	50.52	314923	5173449		Feces
ZTA0904095EC		Spain	Cattle	Healthy	2009	109	1	B1	106	50.79	119962	4784441		Feces
ZTA0904100EC		Spain	Pig	Healthy	2009	388	1	B1	66	50.61	186022	4759055		Feces
ZTA0904262EC		Spain	Pig	Healthy	2009	10	2	A	188	50.83	60204	4692985		Feces
ZTA1000144-2EC		Spain	WB	NA	2010	1125	1	B1	42	50.32	276312	5100451		Feces
ZTA1100497EC		Spain	Cattle	Healthy	2010	1261	1	B1	125	50.64	112232	5244757		Feces
ZTA1100656EC		Spain	Cattle	Healthy	2010	3021	2	A	160	50.67	97845	5315445		Feces
ZTA1100804EC		Spain	Cattle	Healthy	2010	164	1	B1	158	50.61	88705	5102411		Feces
ZTA1100869EC		Spain	Cattle	Healthy	2011	-	1	B1	148	50.65	117322	5255881		Feces
ZTA1101269EC		Spain	Cattle	Healthy	2010	-	1	B1	156	50.55	69356	5012865		Feces
ZTA1101318EC		Spain	Cattle	Healthy	2011	-	1	B1	133	50.53	214556	5328024		Feces
ZTA1101327EC		Spain	Cattle	Healthy	2011	95	4	B2	115	50.48	139742	5329890		Feces
ZTA1101522EC		Spain	Cattle	Healthy	2010	392	1	B1	204	50.7	64014	5291101		Feces
ZTA1101529EC		Spain	Cattle	Healthy	2010	-	1	B1	138	50.53	149749	5319869		Feces
ZTA1101549EC		Spain	Cattle	Healthy	2011	58	1	B1	241	50.74	65808	5423251		Feces
ZTA1101973EC		Spain	Cattle	Healthy	2011	348	1	B1	127	50.74	131066	5166194		Feces
ZTA1102157EC		Spain	Cattle	Healthy	2010	-	1	B1	130	50.62	105656	5108183		Feces
ZTA1102423EC		Spain	Cattle	Healthy	2011	10	2	A	182	50.7	84864	4889316		Feces
ZTA1300319-1EC		Spain	Cattle	Healthy	2013	847	1	B1	91	50.45	173118	5354066		Feces
ZTA1300393-1EC		Spain	Cattle	Healthy	2013	109	1	B1	137	50.7	198281	5015805		Feces
ZTA1300505-1EC		Spain	Cattle	Healthy	2013	10	2	A	124	50.83	113260	5020054		Feces
ZTA1300668-1EC		Spain	Cattle	Healthy	2013	2217	1	C	149	50.71	90881	5325775		Feces
ZTA1300768-1EC		Spain	Cattle	Healthy	2013	-	2	A	95	50.65	163207	5141658		Feces
ZTA1300954-1EC		Spain	Cattle	Healthy	2013	906	1	B1	139	50.65	96548	5211846		Feces
ZTA1301531-1EC		Spain	Cattle	Healthy	2013	56	1	B1	144	50.72	116689	5084134		Feces
ZTA1302234-1EC		Spain	Cattle	Healthy	2013	-	1	B1	120	50.64	118545	5174978		Feces
ZTA1500170EC		Spain	Pig	Healthy	2015	10	2	A	129	50.59	113521	4692047		Feces
ZTA1500171EC		Spain	Pig	Healthy	2015	162	1	B1	86	50.72	193819	4947519		Feces
ZTA1500182-1EC		Spain	Cattle	Healthy	2015	7459	3	E	64	50.43	267691	5077860		Feces
ZTA1500188EC		Spain	Pig	Healthy	2015	101	1	B1	117	50.54	147039	5120506		Feces
ZTA1500195EC		Spain	Pig	Healthy	2015	871	2	A	143	50.94	87112	4648631		Feces
ZTA1500196EC		Spain	Pig	Healthy	2015	2325	2	A	117	50.67	198428	4847282		Feces
ZTA1500233EC		Spain	Pig	Healthy	2015	34	2	A	87	50.83	188573	4695856		Feces
ZTA1500235EC		Spain	Pig	Healthy	2015	93	2	A	123	50.29	141365	5279167		Feces
ZTA1500269EC		Spain	Pig	Healthy	2015	215	2	A	125	50.85	105088	4873522		Feces
ZTA1500270EC		Spain	Pig	Healthy	2015	154	1	B1	61	50.51	309474	4722224		Feces
ZTA1500280EC		Spain	Pig	Healthy	2015	2325	2	A	79	50.72	181675	4780040		Feces
ZTA1500311EC		Spain	Pig	Healthy	2015	34	2	A	93	50.76	159868	4731921		Feces
ZTA1500328-1EC		Spain	Cattle	Healthy	2015	1308	1	B1	81	50.64	142975	5009761		Feces
ZTA1500331-1EC		Spain	Cattle	Healthy	2015	2035	1	B1	83	50.63	133029	4781139		Feces
ZTA1500365-1EC		Spain	Cattle	Healthy	2015	327	1	B1	131	50.59	139772	4991325		Feces
ZTA1500374EC		Spain	Pig	Healthy	2015	-	2	A	186	50.79	70189	4642205		Feces
ZTA1500411-1EC		Spain	Cattle	Healthy	2015	164	1	B1	91	50.54	206483	5033927		Feces
ZTA1500426EC		Spain	Pig	Healthy	2015	93	2	A	90	50.43	201421	4949237		Feces
ZTA1500428EC		Spain	Pig	Healthy	2015	542	2	A	186	50.85	81295	4737306		Feces
ZTA1500446-1EC		Spain	Cattle	Healthy	2015	5289	3	E	94	50.41	316711	5455594		Feces
ZTA1500452EC		Spain	Pig	Healthy	2015	86	1	B1	93	50.56	145334	4871184		Feces
ZTA1500463EC		Spain	Pig	Healthy	2015	-	1	B1	187	50.62	94616	5163322		Feces
ZTA1500467EC		Spain	Pig	Healthy	2015	10	2	A	172	50.63	119501	5088714		Feces
ZTA1500525EC		Spain	Pig	Healthy	2015	10	2	A	129	50.71	85248	4829107		Feces
ZTA1500527EC		Spain	Pig	Healthy	2015	10	2	A	75	50.61	232587	4849188		Feces
ZTA1500580EC		Spain	Pig	Healthy	2015	195	2	A	90	50.58	156504	4794886		Feces
ZTA1500594EC		Spain	Pig	Healthy	2015	10	2	A	80	50.67	156638	4653933		Feces
ZTA1500630EC		Spain	Pig	Healthy	2015	48	2	A	96	50.75	147060	4660927		Feces
ZTA1500770-1EC		Spain	Cattle	Healthy	2015	5973	1	B1	136	50.6	145705	5243321		Feces
ZTA1500798EC		Spain	Pig	Healthy	2015	537	4	B2	117	50.39	258511	5322724		Feces
ZTA1500815-1EC		Spain	Cattle	Healthy	2015	642	1	B1	99	50.5	135316	5108657		Feces
ZTA1500822-1EC		Spain	Cattle	Healthy	2015	56	1	B1	158	50.59	111971	5251434		Feces
ZTA1500948-1EC		Spain	Cattle	Healthy	2015	515	3	A	58	50.64	234938	4552971		Feces
ZTA1501062-1EC		Spain	Cattle	Healthy	2015	29	1	B1	207	50.34	99571	5619684		Feces
ZTA1501068EC		Spain	Pig	Healthy	2015	48	2	A	148	50.78	75119	4747721		Feces
ZTA1501098-1EC		Spain	Cattle	Healthy	2015	1727	1	B1	109	50.7	200621	5036476		Feces
ZTA1501128-1EC		Spain	Cattle	Healthy	2015	1992	1	B1	158	50.64	109926	5146908		Feces
ZTA1501130-1EC		Spain	Cattle	Healthy	2015	109	1	B1	91	50.71	171797	4986540		Feces
ZTA1501134-1EC		Spain	Cattle	Healthy	2015	1248	1	B1	85	50.47	133994	4955896		Feces
ZTA1501142-1EC		Spain	Cattle	Healthy	2015	20	1	B1	226	50.59	97313	5412801		Feces
ZTA1501144-1EC		Spain	Cattle	Healthy	2015	109	1	B1	124	50.66	216483	5251457		Feces
ZTA1501147-1EC		Spain	Cattle	Healthy	2015	20	1	B1	165	50.53	129207	5368622		Feces
ZTA1501271-1EC		Spain	Cattle	Healthy	2015	-	2	A	122	50.4	109949	5194829		Feces
ZTA1501318EC		Spain	Pig	Healthy	2015	10	2	A	145	50.6	126026	4966754		Feces
ZTA1501349-1EC		Spain	Cattle	Healthy	2015	1955	5	D	99	50.55	102272	5182461		Feces
ZTA1501492EC		Spain	Pig	Healthy	2015	34	2	A	108	50.69	143042	4987098		Feces
ZTA1501616EC		Spain	Pig	Healthy	2015	88	9	C	178	50.53	127315	5250053		Feces
ZTA1502251EC		Spain	Pig	Healthy	2015	-	2	A	192	50.37	86035	5348381		Feces
ZTA1502332EC		Spain	Pig	Healthy	2015	1721	2	A	133	50.69	132228	4958786		Feces
ZTA1600785EC		Spain	Chicken	Healthy	2016	752	2	A	208	50.4	108311	5276418		Feces
ZTA1600789EC		Spain	Chicken	Healthy	2016	1403	1	B1	241	50.63	72030	4993223		Feces
ZTA1600790EC		Spain	Chicken	Healthy	2016	95	4	B2	97	50.56	187475	5162214		Feces
ZTA1600801EC		Spain	Chicken	Healthy	2016	10	2	A	125	50.46	107880	5088301		Feces
ZTA1600844EC		Spain	Chicken	Healthy	2016	189	2	A	269	50.39	57440	5379752		Feces
ZTA1600853EC		Spain	Chicken	Healthy	2016	752	2	A	327	50.06	104980	5710650		Feces
ZTA1600857EC		Spain	Chicken	Healthy	2016	-	1	B1	193	50.8	60052	4769096		Feces
ZTA1600887EC		Spain	Chicken	Healthy	2016	752	2	A	332	50.51	50681	5267234		Feces
ZTA1600908EC		Spain	Chicken	Healthy	2016	10	2	A	182	50.29	84691	5178746		Feces
ZTA1601050EC		Spain	Chicken	Healthy	2016	155	1	B1	120	50.57	95918	5104631		Feces
ZTA1601086EC		Spain	Chicken	Healthy	2016	997	3	E	146	50.52	103219	5195240		Feces
ZTA1601166EC		Spain	Chicken	Healthy	2016	752	2	A	256	50.47	73804	5226217		Feces
ZTA1601238EC		Spain	Chicken	Healthy	2016	752	2	A	249	50.22	94536	5503109		Feces
ZTA1601365EC		Spain	Chicken	Healthy	2016	5963	1	B1	166	50.72	74854	5004190		Feces
ZTA1601556EC		Spain	Chicken	Healthy	2016	752	2	A	266	50.45	66664	5162840		Feces
ZTA1601687EC		Spain	Chicken	Healthy	2016	641	1	B1	141	50.47	120332	5155869		Feces
ZTA1601769EC		Spain	Chicken	Healthy	2016	752	2	A	222	50.43	102879	5320173		Feces
ZTA1601912EC		Spain	Chicken	Healthy	2016	752	2	A	234	50.25	89925	5451666		Feces
ZTA1601917EC		Spain	Chicken	Healthy	2016	665	2	A	172	50.75	101387	5145894		Feces
ZTA1601942EC		Spain	Chicken	Healthy	2016	752	2	A	184	50.5	97836	5189268		Feces
ZTA1601967EC		Spain	Chicken	Healthy	2016	354	13	F	264	50.47	104000	5745393		Feces
ZTA1601993EC		Spain	Chicken	Healthy	2016	1011	3	E	106	50.63	126797	5072379		Feces
ZTA1601998EC		Spain	Chicken	Healthy	2016	10	2	A	172	50.64	69917	4975565		Feces
ZTA1602213EC		Spain	Chicken	Healthy	2016	997	3	E	175	50.38	111369	5364992		Feces
ZTA1602246EC		Spain	Chicken	Healthy	2016	-	2	A	143	50.35	122149	5006156		Feces
ZTA1602269EC		Spain	Chicken	Healthy	2016	10	2	A	239	50.34	84305	5163017		Feces
ZTA1602475EC		Spain	Chicken	Healthy	2016	997	3	E	150	50.47	120710	5222239		Feces
ZTA1602677EC		Spain	Chicken	Healthy	2016	997	3	E	129	50.5	125675	5235153		Feces

## Sheet: Table S2
Table S2: Genes and genetic variants associated with different hosts that came as significant by both k-mer based as well as pan-genome based GWAS
# "GWAS_method": 'Kmer' means it came significantly associated by k-mer based GWAS only. Whereas 'Kmer,Pan-genome' singnificantly associated by Kmer and Pan-genome based gwas
#Genes assocaited to respective host mentioned in the "Host" column
Host	locustag	reference	Pan-genome_cluster	Cattle	Chicken	Pig	Human	gene	hits	maxp	avg_af	avg_maf	avg_beta	GWAS_method	re-annotated genes
Human	IIDENDNK_02488	21224_3-267	acs	265	337	240	326	acs	1	10.3643	0.555469	0.444531	0.387388	Kmer
Human	ALHKBHBA_01467	21224_3-237	group_16476	1	4	1	22	ALHKBHBA_01467	110	11.6479	0.317848	0.317848	0.288153	Kmer
Human	ALHKBHBA_04634	21224_3-237	group_44629	0	0	0	12	ALHKBHBA_04634	1	9.33988	0.0413	0.0413	0.562232	Kmer
Human	ALHKBHBA_04712	21224_3-237	group_37284	0	0	0	14	ALHKBHBA_04712	1	9.73948	0.0453641	0.0453641	0.521957	Kmer
Human	IIDENDNK_02999	21224_3-267	aroC	265	337	240	327	aroC	1	10.7757	0.41492	0.41492	0.375	Kmer
Human	IIDENDNK_04899	21224_3-267	axeA1_1	1	1	3	80	axeA1_1	31	17.3757	0.160766	0.160766	0.400033	Kmer,Pan-genome
Human	IIDENDNK_04902,BNJMMDAK_05059	21224_3-267,15-04719	axeA1_2	1	1	3	81	axeA1_2	38	13.995	0.172796	0.172796	0.391663	Kmer,Pan-genome
Human	IIDENDNK_03355	21224_3-267	bcsB	215	265	187	270	bcsB	1	9.94472	0.133592	0.133592	0.432837	Kmer
Human	BNJMMDAK_00389	15-04719	group_45398	4	0	0	7	BNJMMDAK_00389	1	10.6895	0.103474	0.103474	0.436929	Kmer
Human	BNJMMDAK_00461	15-04719	group_32117	22	1	3	13	BNJMMDAK_00461	1	9.61096	0.373867	0.373867	0.255844	Kmer
Human	BNJMMDAK_00478	15-04719	group_33264	2	0	0	2	BNJMMDAK_00478	2	10.1374	0.204021	0.204021	0.388753	Kmer
Human	BNJMMDAK_01917	15-04719	group_33915	0	0	0	4	BNJMMDAK_01917	1	9.67015	0.320456	0.320456	0.271144	Kmer
Human	BNJMMDAK_01919	15-04719	group_30047	13	1	5	32	BNJMMDAK_01919	2	10.9098	0.13622	0.13622	0.4305	Kmer
Human	BNJMMDAK_01920	15-04719	group_43162	13	1	5	34	BNJMMDAK_01920	1	10.3025	0.147421	0.147421	0.399284	Kmer
Human	BNJMMDAK_01925	15-04719	group_27872	13	1	5	36	BNJMMDAK_01925	6	9.8343	0.0495987	0.0495987	0.601917	Kmer
Human	BNJMMDAK_01932	15-04719	group_30041	9	0	1	26	BNJMMDAK_01932	3	10.5438	0.199311	0.199311	0.372988	Kmer
Human	BNJMMDAK_01952	15-04719	group_2824	0	0	0	13	BNJMMDAK_01952	3	12.0684	0.151321	0.151321	0.42517	Kmer
Human	BNJMMDAK_01957	15-04719	group_37298	0	0	1	20	BNJMMDAK_01957	1	9.62606	0.0566872	0.0566872	0.544713	Kmer
Human	BNJMMDAK_01966	15-04719	group_43149	0	0	0	10	BNJMMDAK_01966	1	9.51664	0.0491463	0.0491463	0.528632	Kmer
Human	BNJMMDAK_02141	15-04719	group_50432	2	0	1	3	BNJMMDAK_02141	1	10.879	0.122061	0.122061	0.41697	Kmer
Human	BNJMMDAK_02549	15-04719	group_26720	0	0	0	9	BNJMMDAK_02549	2	10.6037	0.17187	0.17187	0.369406	Kmer
Human	BNJMMDAK_02554	15-04719	group_30774	0	0	0	8	BNJMMDAK_02554	1	9.5432	0.0631065	0.0631065	0.46125	Kmer
Human	BNJMMDAK_02555	15-04719	group_26715	0	0	0	4	BNJMMDAK_02555	1	11.9608	0.101177	0.101177	0.465242	Kmer
Human	BNJMMDAK_02570	15-04719	group_45386	0	0	0	10	BNJMMDAK_02570	1	9.90448	0.35516	0.35516	0.262766	Kmer
Human	BNJMMDAK_03586	15-04719	group_27905	6	0	0	12	BNJMMDAK_03586	1	11.863	0.120939	0.120939	0.45196	Kmer
Human	BNJMMDAK_04153	15-04719	group_30728	1	0	1	26	BNJMMDAK_04153	5	11.5162	0.104301	0.104301	0.426355	Kmer,Pan-genome
Human	BNJMMDAK_04612	15-04719	group_19224	1	7	1	23	BNJMMDAK_04612	1	11.8125	0.092561	0.092561	0.44441	Kmer
Human	BNJMMDAK_04613	15-04719	group_30101	0	2	0	24	BNJMMDAK_04613	3	10.2956	0.0774561	0.0774561	0.469977	Kmer,Pan-genome
Human	BNJMMDAK_04614	15-04719	group_26085	0	2	0	23	BNJMMDAK_04614	1	9.97891	0.201031	0.201031	0.381694	Kmer,Pan-genome
Human	BNJMMDAK_04621	15-04719	group_27927	0	2	0	23	BNJMMDAK_04621	7	12.3376	0.127671	0.127671	0.45047	Kmer,Pan-genome
Human	BNJMMDAK_04622	15-04719	group_30100	0	2	0	11	BNJMMDAK_04622	2	10.0995	0.0780928	0.0780928	0.473422	Kmer
Human	BNJMMDAK_04623	15-04719	group_27924	0	0	0	19	BNJMMDAK_04623	2	10.0995	0.0780928	0.0780928	0.473422	Kmer
Human	BNJMMDAK_04624	15-04719	group_36497	0	2	0	24	BNJMMDAK_04624	1	9.721	0.0471177	0.0471177	0.535687	Kmer,Pan-genome
Human	BNJMMDAK_04625	15-04719	group_32769	0	2	0	23	BNJMMDAK_04625	5	11.3415	0.0554023	0.0554023	0.537945	Kmer,Pan-genome
Human	BNJMMDAK_04626	15-04719	group_19221	0	2	0	20	BNJMMDAK_04626	8	12.8931	0.0709069	0.0709069	0.525725	Kmer
Human	BNJMMDAK_04627	15-04719	group_36496	0	2	0	20	BNJMMDAK_04627	4	10.9369	0.060098	0.060098	0.539835	Kmer
Human	BNJMMDAK_04628	15-04719	group_30097	0	2	0	23	BNJMMDAK_04628	1	9.85499	0.048125	0.048125	0.577604	Kmer,Pan-genome
Human	BNJMMDAK_04629	15-04719	group_36494	0	2	0	23	BNJMMDAK_04629	1	9.69842	0.0455753	0.0455753	0.537608	Kmer,Pan-genome
Human	BNJMMDAK_04634	15-04719	group_19509	9	15	0	20	BNJMMDAK_04634	2	10.0821	0.0455247	0.0455247	0.570965	Kmer
Human	BNJMMDAK_04638	15-04719	group_27920	2	0	0	16	BNJMMDAK_04638	2	12.9138	0.113068	0.113068	0.416914	Kmer
Human	BNJMMDAK_04641	15-04719	group_11559	9	3	6	18	BNJMMDAK_04641	3	9.90795	0.222055	0.222055	0.301764	Kmer
Human	BNJMMDAK_05017	15-04719	group_46019	0	0	0	8	BNJMMDAK_05017	3	13.6167	0.11842	0.11842	0.476373	Kmer
Human	BNJMMDAK_05022	15-04719	group_20129	9	1	5	31	BNJMMDAK_05022	1	9.79781	0.0852533	0.0852533	0.484424	Kmer
Human	BNJMMDAK_05033	15-04719	group_16533	13	1	4	33	BNJMMDAK_05033	1	9.80944	0.211378	0.211378	0.290311	Kmer
Human	BNJMMDAK_05034	15-04719	group_9439	9	1	3	19	BNJMMDAK_05034	7	11.5671	0.181162	0.181162	0.421692	Kmer
Human	BNJMMDAK_05136	15-04719	group_50447	0	0	0	1	BNJMMDAK_05136	1	9.8986	0.217266	0.217266	0.323947	Kmer
Human	BNJMMDAK_05138	15-04719	group_4319	6	0	0	6	BNJMMDAK_05138	6	10.2617	0.301571	0.301571	0.30067	Kmer
Human	BNJMMDAK_05140	15-04719	group_14308	7	0	0	17	BNJMMDAK_05140	17	13.1423	0.325291	0.325291	0.329749	Kmer
Human	BNJMMDAK_05172	15-04719	group_5241	4	10	5	31	BNJMMDAK_05172	1	10.3063	0.161177	0.161177	0.31976	Kmer
Human	BNJMMDAK_05189	15-04719	group_30115	10	1	3	10	BNJMMDAK_05189	1	10.4795	0.11252	0.11252	0.41872	Kmer
Human	BNJMMDAK_05197	15-04719	group_30021	6	0	0	11	BNJMMDAK_05197	9	10.3981	0.102219	0.102219	0.437094	Kmer
Human	BNJMMDAK_05198	15-04719	group_30042	6	0	0	12	BNJMMDAK_05198	3	10.5438	0.199311	0.199311	0.372988	Kmer
Human	BNJMMDAK_05230	15-04719	group_32699	0	0	0	11	BNJMMDAK_05230	12	10.3981	0.101951	0.101951	0.439919	Kmer
Human	BNJMMDAK_05231	15-04719	group_15916	3	0	2	1	BNJMMDAK_05231	3	10.5438	0.199311	0.199311	0.372988	Kmer
Human	BNJMMDAK_05278	15-04719	group_1734	12	0	2	18	BNJMMDAK_05278	1	9.92587	0.262333	0.262333	0.350144	Kmer
Human	BNJMMDAK_05292	15-04719	group_2050	4	0	0	5	BNJMMDAK_05292	17	13.1423	0.325291	0.325291	0.329749	Kmer
Human	BNJMMDAK_05344	15-04719	group_26940	0	0	0	5	BNJMMDAK_05344	2	11.1129	0.0930884	0.0930884	0.446508	Kmer
Human	BNJMMDAK_05353	15-04719	group_33231	0	1	0	8	BNJMMDAK_05353	3	10.5438	0.199311	0.199311	0.372988	Kmer
Human	IIDENDNK_01409	21224_3-267	group_10621	124	93	67	113	cusF	1	9.82676	0.188053	0.188053	0.382904	Kmer
Human	BNJMMDAK_05221	15-04719	group_17223	0	0	0	4	cydC_2	1	10.1451	0.115372	0.115372	0.406021	Kmer
Human	BNJMMDAK_05204	15-04719	group_7725	4	0	0	6	dam_2	1	10.4898	0.085474	0.085474	0.4476	Kmer
Human	IIDENDNK_02422	21224_3-267	dmsB	258	325	230	316	dmsB	1	10.4393	0.430092	0.430092	0.302194	Kmer
Human	IIDENDNK_04912	21224_3-267	efeU_2	7	2	6	83	efeU_2	2	11.0844	0.267651	0.267651	0.322574	Kmer
Human	IIDENDNK_04974	21224_3-267	group_44100	0	0	0	14	elfC_2	1	9.95402	0.371255	0.371255	0.296628	Kmer
Human	IIDENDNK_01977	21224_3-267	elfG	237	185	217	170	elfG	1	10.2982	0.16443	0.16443	0.41572	Kmer
Human	IIDENDNK_03231	21224_3-267	group_14487	3	17	2	13	emrB_2	2	9.98644	0.504363	0.495637	0.313371	Kmer
Human	BNJMMDAK_03626	15-04719	emrD	249	310	216	315	emrD	2	10.5153	0.0743031	0.0743031	0.440218	Kmer
Human	IIDENDNK_04034	21224_3-267	group_22016	2	23	3	44	essD_3	901	15.5091	0.3324	0.3324	0.32596	Kmer
Human	IIDENDNK_02638	21224_3-267	fau	265	337	240	327	fau	3	10.9634	0.206538	0.206538	0.406366	Kmer
Human	IIDENDNK_04081	21224_3-267	flhA_1	251	319	220	310	flhA_3	5	11.1859	0.35567	0.35567	0.323038	Kmer
Human	BNJMMDAK_05371	15-04719	flaA	0	0	0	7	fliC_2	1	9.67427	0.0790813	0.0790813	0.427835	Kmer
Human	IIDENDNK_00713	21224_3-267	group_280	66	37	37	85	flu	56	11.3365	0.167793	0.167793	0.397092	Kmer
Human	IIDENDNK_03531	21224_3-267	frvR	227	179	197	172	frvR	1	9.94338	0.335031	0.335031	0.285406	Kmer
Human	IIDENDNK_00694	21224_3-267	group_32783	18	124	24	155	gfcE	5	10.4387	0.351438	0.351438	0.343565	Kmer
Human	IIDENDNK_00648	21224_3-267	gss	188	302	184	269	gss	2	12.1373	0.19537	0.19537	0.400885	Kmer
Human	IIDENDNK_00341	21224_3-267	group_28244	9	20	2	14	hchA_1	1	10.135	0.181135	0.181135	0.400281	Kmer
Human	BNJMMDAK_04616	15-04719	group_23323	5	10	0	21	hcpA	4	9.5432	0.0564533	0.0564533	0.54056	Kmer
Human	IIDENDNK_03321	21224_3-267	hemS	37	164	20	104	hemS	1	9.73792	0.476832	0.476832	0.442242	Kmer
Human	IIDENDNK_04231	21224_3-267	hrpA	188	216	143	224	hrpA	1	10.1334	0.316137	0.316137	0.334947	Kmer
Human	IIDENDNK_00749	21224_3-267	group_57587	3	3	0	1	hsdM_1	5	10.1746	0.300961	0.300961	0.31063	Kmer
Human	IIDENDNK_03727	21224_3-267	group_23588	15	32	6	33	htrE	2	10.0813	0.165651	0.165651	0.428862	Kmer
Human	IIDENDNK_01565	21224_3-267	hyfI	254	217	226	206	hyfI	7	12.2176	0.299213	0.299213	0.389793	Kmer
Human	IIDENDNK_00692	21224_3-267	group_10479	18	123	23	149	IIDENDNK_00692	2	10.5123	0.360021	0.360021	0.372608	Kmer
Human	IIDENDNK_00698	21224_3-267	group_33227	1	1	3	67	IIDENDNK_00698	3	9.99253	0.282771	0.282771	0.345075	Kmer
Human	IIDENDNK_00699	21224_3-267	group_44079	1	1	3	67	IIDENDNK_00699	4	10.9483	0.18238	0.18238	0.413441	Kmer
Human	IIDENDNK_00716	21224_3-267	group_17930	9	25	5	92	IIDENDNK_00716	54	9.89198	0.13029	0.13029	0.422147	Kmer
Human	IIDENDNK_00717	21224_3-267	group_8845	10	27	3	78	IIDENDNK_00717	4	9.76298	0.131308	0.131308	0.430297	Kmer
Human	IIDENDNK_00744	21224_3-267	group_57583	3	3	0	1	IIDENDNK_00744	3	10.3907	0.350072	0.350072	0.312669	Kmer
Human	IIDENDNK_00849	21224_3-267	group_29614	265	336	239	326	IIDENDNK_00849	2	11.0385	0.113905	0.113905	0.435385	Kmer
Human	IIDENDNK_00986	21224_3-267	group_33152	17	20	21	16	IIDENDNK_00986	2	10.5704	0.201521	0.201521	0.379206	Kmer
Human	IIDENDNK_01104	21224_3-267	group_13276	237	249	189	238	IIDENDNK_01104	1	11.9853	0.20498	0.20498	0.452141	Kmer
Human	IIDENDNK_01345	21224_3-267	group_3049	15	39	3	37	IIDENDNK_01345	1	10.233	0.153784	0.153784	0.411773	Kmer
Human	IIDENDNK_03257	21224_3-267	group_24986	3	9	4	6	IIDENDNK_03257	1	10.1292	0.114761	0.114761	0.401304	Kmer
Human	IIDENDNK_03288	21224_3-267	group_1378	12	27	5	18	IIDENDNK_03288	6	11.2694	0.294226	0.294226	0.320088	Kmer
Human	IIDENDNK_03468	21224_3-267	group_27799	63	163	46	193	IIDENDNK_03468	1	10.3201	0.532838	0.467162	0.287596	Kmer
Human	IIDENDNK_03864	21224_3-267	ynaA	90	120	41	165	IIDENDNK_03864	25	10.5385	0.338537	0.338537	0.279537	Kmer
Human	IIDENDNK_04050	21224_3-267	group_44013	9	0	0	31	IIDENDNK_04050	1	9.86058	0.326766	0.326766	0.289213	Kmer
Human	IIDENDNK_04108	21224_3-267	group_57590	0	0	0	2	IIDENDNK_04108	1	10.4775	0.3464	0.3464	0.29014	Kmer
Human	IIDENDNK_04250	21224_3-267	group_2310	20	7	1	41	IIDENDNK_04250	1	10.3895	0.618394	0.381606	0.333293	Kmer
Human	IIDENDNK_04251	21224_3-267	group_13131	9	1	3	32	IIDENDNK_04251	4	10.4885	0.326457	0.326457	0.282832	Kmer
Human	IIDENDNK_04257	21224_3-267	group_37025	7	2	7	53	IIDENDNK_04257	3	12.3552	0.24173	0.24173	0.30815	Kmer
Human	IIDENDNK_04260	21224_3-267	group_4644	29	34	18	72	IIDENDNK_04260	1	11.151	0.29207	0.29207	0.29223	Kmer
Human	IIDENDNK_04265	21224_3-267	group_13443	27	39	16	64	IIDENDNK_04265	3	12.0982	0.146563	0.146563	0.428451	Kmer
Human	IIDENDNK_04282	21224_3-267	group_6135	1	1	1	29	IIDENDNK_04282	1	9.95963	0.276149	0.276149	0.333234	Kmer
Human	IIDENDNK_04742	21224_3-267	group_18695	1	0	2	76	IIDENDNK_04742	1	9.92621	0.167969	0.167969	0.40949	Kmer
Human	IIDENDNK_04745	21224_3-267	group_23633	0	0	2	52	IIDENDNK_04745	4	10.7074	0.209442	0.209442	0.378701	Kmer
Human	IIDENDNK_04749	21224_3-267	group_23636	1	1	3	73	IIDENDNK_04749	6	11.7746	0.236106	0.236106	0.363241	Kmer
Human	IIDENDNK_04756	21224_3-267	group_74706	36	1	7	110	IIDENDNK_04756	1	9.90453	0.267895	0.267895	0.410695	Kmer
Human	IIDENDNK_04779	21224_3-267	group_37614	2	1	2	36	IIDENDNK_04779	3	11.3081	0.186027	0.186027	0.340586	Kmer
Human	IIDENDNK_04852	21224_3-267	group_2065	12	21	37	29	IIDENDNK_04852	1	10.1535	0.086213	0.086213	0.42815	Kmer
Human	IIDENDNK_04906	21224_3-267	group_21249	33	2	18	85	IIDENDNK_04906	2	10.0116	0.163182	0.163182	0.371055	Kmer
Human	IIDENDNK_04919	21224_3-267	group_44088	7	2	6	84	IIDENDNK_04919	2	13.7617	0.282957	0.282957	0.31632	Kmer
Human	IIDENDNK_04925	21224_3-267	group_17933	12	0	1	4	IIDENDNK_04925	1	9.99807	0.155213	0.155213	0.381362	Kmer
Human	IIDENDNK_04933	21224_3-267	group_44081	4	1	0	75	IIDENDNK_04933	4	13.3008	0.21172	0.21172	0.337472	Kmer,Pan-genome
Human	IIDENDNK_04934	21224_3-267	group_33228	4	1	0	72	IIDENDNK_04934	12	11.7746	0.249141	0.249141	0.33442	Kmer
Human	IIDENDNK_04935	21224_3-267	group_44082	4	1	0	72	IIDENDNK_04935	1	11.043	0.20611	0.20611	0.33204	Kmer
Human	IIDENDNK_04936	21224_3-267	group_30460	4	1	0	73	IIDENDNK_04936	4	11.3362	0.237634	0.237634	0.336154	Kmer
Human	IIDENDNK_04937	21224_3-267	group_33230	4	1	0	63	IIDENDNK_04937	1	9.72785	0.235322	0.235322	0.298467	Kmer
Human	IIDENDNK_04938	21224_3-267	group_5227	4	2	0	57	IIDENDNK_04938	1	10.401	0.32334	0.32334	0.25639	Kmer
Human	IIDENDNK_04939	21224_3-267	group_5227	4	2	0	57	IIDENDNK_04939	2	10.4595	0.352885	0.352885	0.26789	Kmer
Human	IIDENDNK_04967	21224_3-267	group_34057	9	16	3	58	IIDENDNK_04967	1	11.1974	0.27571	0.27571	0.29313	Kmer
Human	IIDENDNK_04972	21224_3-267	group_35400	0	0	0	7	IIDENDNK_04972	3	10.4311	0.335643	0.335643	0.295216	Kmer
Human	IIDENDNK_04977	21224_3-267	group_25012	0	0	0	3	IIDENDNK_04977	1	10.676	0.294788	0.294788	0.314848	Kmer
Human	IIDENDNK_04996	21224_3-267	group_2012	5	18	2	39	IIDENDNK_04996	253	14.5613	0.309355	0.309355	0.325303	Kmer
Human	IIDENDNK_04998	21224_3-267	group_3806	13	13	5	47	IIDENDNK_04998	237	13.4609	0.328234	0.328234	0.31802	Kmer
Human	IIDENDNK_04999	21224_3-267	group_25946	10	21	5	82	IIDENDNK_04999	9	11.2745	0.345833	0.345833	0.317311	Kmer
Human	IIDENDNK_05001	21224_3-267	group_18449	7	8	5	87	IIDENDNK_05001	242	12.8928	0.321265	0.321265	0.289545	Kmer
Human	IIDENDNK_05002	21224_3-267	group_17742	3	6	8	80	IIDENDNK_05002	116	12.0833	0.296058	0.296058	0.290446	Kmer
Human	IIDENDNK_05007	21224_3-267	group_26531	9	6	3	41	IIDENDNK_05007	1	10.1899	0.212929	0.212929	0.328929	Kmer
Human	IIDENDNK_05009	21224_3-267	group_11330	14	15	14	53	IIDENDNK_05009	2	10.2283	0.315144	0.315144	0.266528	Kmer
Human	IIDENDNK_05012	21224_3-267	group_5236	13	12	7	30	IIDENDNK_05012	3	10.4595	0.343037	0.343037	0.264057	Kmer
Human	IIDENDNK_05022	21224_3-267	group_15540	0	0	4	39	IIDENDNK_05022	1	10.0757	0.163629	0.163629	0.38267	Kmer
Human	IIDENDNK_05026	21224_3-267	group_37038	1	1	3	83	IIDENDNK_05026	1	9.83887	0.17567	0.17567	0.368734	Kmer
Human	IIDENDNK_05034	21224_3-267	group_23190	4	1	3	25	IIDENDNK_05034	11	10.4502	0.263607	0.263607	0.323729	Kmer
Human	IIDENDNK_05035	21224_3-267	group_16011	6	1	4	31	IIDENDNK_05035	6	11.2702	0.313759	0.313759	0.310657	Kmer
Human	IIDENDNK_05042	21224_3-267	group_13068	0	21	1	10	IIDENDNK_05042	531	11.8495	0.325664	0.325664	0.309617	Kmer
Human	IIDENDNK_05044	21224_3-267	group_2623	9	1	9	22	IIDENDNK_05044	40	10.5056	0.311112	0.311112	0.286113	Kmer
Human	IIDENDNK_05045	21224_3-267	group_25952	7	1	7	21	IIDENDNK_05045	9	11.2745	0.345833	0.345833	0.317311	Kmer
Human	IIDENDNK_05046	21224_3-267	group_3809	9	1	6	11	IIDENDNK_05046	246	13.4609	0.326037	0.326037	0.317752	Kmer
Human	IIDENDNK_05051	21224_3-267	group_8656	0	0	0	4	IIDENDNK_05051	41	13.1045	0.312798	0.312798	0.304293	Kmer
Human	IIDENDNK_05053	21224_3-267	tfaD_2	19	33	15	98	IIDENDNK_05053	415	13.623	0.423428	0.423428	0.280693	Kmer
Human	IIDENDNK_05054	21224_3-267	group_25013	2	4	2	41	IIDENDNK_05054	123	12.4656	0.275645	0.275645	0.31196	Kmer
Human	IIDENDNK_05055	21224_3-267	group_17704	1	2	0	21	IIDENDNK_05055	77	10.9145	0.309111	0.309111	0.291351	Kmer
Human	IIDENDNK_05057	21224_3-267	group_9956	1	2	0	16	IIDENDNK_05057	7	10.1829	0.267699	0.267699	0.290285	Kmer
Human	IIDENDNK_05073	21224_3-267	group_4383	1	2	2	11	IIDENDNK_05073	2	12.2084	0.144765	0.144765	0.400694	Kmer
Human	IIDENDNK_05074	21224_3-267	group_5041	3	1	1	12	IIDENDNK_05074	40	12.5229	0.184127	0.184127	0.371276	Kmer
Human	IIDENDNK_05089	21224_3-267	group_26539	0	0	0	4	IIDENDNK_05089	61	11.0198	0.23625	0.23625	0.308943	Kmer
Human	IIDENDNK_05090	21224_3-267	group_57596	0	0	0	5	IIDENDNK_05090	31	11.107	0.345228	0.345228	0.286616	Kmer
Human	IIDENDNK_05101	21224_3-267	group_30471	0	0	0	7	IIDENDNK_05101	21	10.3873	0.343823	0.343823	0.282338	Kmer
Human	IIDENDNK_05112	21224_3-267	group_20044	1	0	2	12	IIDENDNK_05112	360	13.2069	0.285525	0.285525	0.292187	Kmer
Human	IIDENDNK_03988	21224_3-267	intE_2	40	60	17	142	intE_2	43	11.2702	0.274878	0.274878	0.323206	Kmer,Pan-genome
Human	BNJMMDAK_04860	15-04719	group_14415	12	62	20	61	intE_3	1	9.96731	0.150053	0.150053	0.346095	Kmer
Human	IIDENDNK_04755	21224_3-267	group_21330	1	1	3	75	iucA	2	9.92637	0.21397	0.21397	0.321606	Kmer
Human	IIDENDNK_04754	21224_3-267	group_18729	35	60	13	88	iucB	8	10.1344	0.253102	0.253102	0.305722	Kmer
Human	IIDENDNK_04753	21224_3-267	iucC	42	194	39	109	iucC	1	9.97902	0.257137	0.257137	0.363958	Kmer
Human	BNJMMDAK_05006	15-04719	kbl_3	0	0	0	5	kbl_3	1	10.8014	0.14511	0.14511	0.4409	Kmer
Human	IIDENDNK_05043	21224_3-267	group_395	0	21	1	9	lomR_1	64	11.2173	0.183452	0.183452	0.345035	Kmer
Human	ALHKBHBA_01458	21224_3-237	group_416	5	9	6	4	lomR_1	64	11.2173	0.183452	0.183452	0.345035	Kmer
Human	BNJMMDAK_05026	15-04719	group_27874	9	1	3	33	lomR_3	1	10.0453	0.132574	0.132574	0.429149	Kmer
Human	IIDENDNK_04915	21224_3-267	group_44090	7	2	6	83	macB_2	1	10.4966	0.49387	0.49387	0.3638	Kmer
Human	IIDENDNK_04916	21224_3-267	macB_3	7	3	6	85	macB_3	3	12.2921	0.306198	0.306198	0.295978	Kmer
Human	IIDENDNK_04997	21224_3-267	group_4823	8	17	3	41	mec	275	13.1101	0.317959	0.317959	0.317093	Kmer
Human	HILLNCNG_01987	14-03445	group_48753	1	2	0	9	mleN_1	1	12.4118	0.11663	0.11663	0.4721	Kmer
Human	IIDENDNK_00792	21224_3-267	mpl	265	337	240	327	mpl	1	10.5146	0.25162	0.25162	0.33451	Kmer
Human	IIDENDNK_00865	21224_3-267	mscM	98	180	139	176	mscM	2	10.0369	0.654844	0.345156	0.355594	Kmer
Human	IIDENDNK_00485	21224_3-267	mtr	265	337	240	327	mtr	1	10.3017	0.308619	0.308619	0.31734	Kmer
Human	IIDENDNK_04905	21224_3-267	nanA_2	1	1	3	80	nanA_2	36	10.8849	0.151954	0.151954	0.399102	Kmer,Pan-genome
Human	IIDENDNK_04901	21224_3-267	nanC_2	1	1	3	80	nanC_2	22	12.1795	0.150404	0.150404	0.400237	Kmer,Pan-genome
Human	IIDENDNK_04904	21224_3-267	nanK_2	1	1	3	80	nanK_2	22	11.3996	0.160264	0.160264	0.40241	Kmer,Pan-genome
Human	IIDENDNK_04900	21224_3-267	nanM_2	1	1	3	79	nanM_2	39	10.785	0.151411	0.151411	0.395222	Kmer,Pan-genome
Human	IIDENDNK_04898	21224_3-267	nanR_2	1	1	3	80	nanR_2	21	12.0168	0.174017	0.174017	0.390258	Kmer,Pan-genome
Human	BNJMMDAK_01933	15-04719	group_34159	0	0	0	16	nanS_1	31	11.2874	0.238422	0.238422	0.383989	Kmer
Human	IIDENDNK_04035	21224_3-267	group_7404	2	23	2	32	nanS_2	173	15.7459	0.256163	0.256163	0.34447	Kmer
Human	IIDENDNK_04897	21224_3-267	nanS_2	1	1	3	80	nanS_3	58	15.7459	0.213228	0.213228	0.380736	Kmer,Pan-genome
Human	IIDENDNK_04903	21224_3-267	nanT_2	1	1	3	80	nanT_2	31	12.0982	0.156568	0.156568	0.396299	Kmer,Pan-genome
Human	IIDENDNK_02176	21224_3-267	nirC	265	337	240	326	nirC	1	9.92568	0.115547	0.115547	0.391937	Kmer
Human	IIDENDNK_03224	21224_3-267	ogt	265	337	239	326	ogt	1	12.1837	0.2556	0.2556	0.30841	Kmer
Human	IIDENDNK_03989	21224_3-267	ompW	251	319	223	320	ompW	3	9.86556	0.237794	0.237794	0.330214	Kmer
Human	IIDENDNK_05068	21224_3-267	group_22409	0	0	0	4	papA	1	9.73116	0.176451	0.176451	0.343253	Kmer
Human	IIDENDNK_00916	21224_3-267	pduB	5	17	1	33	pduB	1	9.82783	0.184385	0.184385	0.313176	Kmer
Human	ALHKBHBA_04424	21224_3-237	pdxJ	265	337	240	327	pdxJ	1	10.193	0.109766	0.109766	0.397681	Kmer
Human	IIDENDNK_00941	21224_3-267	psuK_2	0	3	0	24	psuK_1	2	10.3816	0.164169	0.164169	0.417225	Kmer
Human	IIDENDNK_01554	21224_3-267	purN	265	337	240	327	purN	1	10.1314	0.333598	0.333598	0.322165	Kmer
Human	IIDENDNK_04568	21224_3-267	group_744	2	18	8	44	recE_2	2	11.574	0.437078	0.437078	0.296869	Kmer
Human	IIDENDNK_00905	21224_3-267	group_9140	4	0	0	16	rep_1	4	9.92638	0.107385	0.107385	0.415673	Kmer
Human	BNJMMDAK_04635	15-04719	rep_2	14	4	0	30	rep_2	54	10.0375	0.0449388	0.0449388	0.595058	Kmer
Human	BNJMMDAK_03712	15-04719	group_636	68	20	27	25	rhsD_3	1	10.0563	0.299708	0.299708	0.392313	Kmer
Human	BNJMMDAK_05211	15-04719	group_647	0	0	0	4	rhsD_5	1	9.86448	0.0718406	0.0718406	0.514188	Kmer
Human	IIDENDNK_00051	21224_3-267	rlmA	257	332	230	321	rlmA	2	11.8818	0.380675	0.380675	0.31897	Kmer
Human	IIDENDNK_04139	21224_3-267	rlmM	250	321	222	313	rlmM	4	10.2579	0.303288	0.303288	0.31316	Kmer
Human	BNJMMDAK_05404	15-04719	rnj	0	0	0	8	rnaJ	1	11.3867	0.074971	0.074971	0.46344	Kmer
Human	IIDENDNK_04031	21224_3-267	group_3381	0	0	2	21	rrrQ_2	385	15.5591	0.322477	0.322477	0.317614	Kmer
Human	IIDENDNK_05036	21224_3-267	group_3384	0	3	3	45	rrrQ_4	318	15.5591	0.328708	0.328708	0.317771	Kmer
Human	IIDENDNK_03875	21224_3-267	group_7959	11	55	12	74	rspA_2	4	10.3071	0.319881	0.319881	0.290547	Kmer
Human	BNJMMDAK_01928	15-04719	group_49937	0	0	0	10	rzpD_2	32	10.9684	0.322129	0.322129	0.327493	Kmer
Human	IIDENDNK_04030	21224_3-267	group_26403	0	0	0	36	rzpD_3	35	13.8071	0.32156	0.32156	0.339835	Kmer
Human	BNJMMDAK_05205	15-04719	group_7723	2	0	1	6	rzpD_4	36	10.9684	0.310431	0.310431	0.329828	Kmer
Human	IIDENDNK_05033	21224_3-267	group_26418	0	3	4	56	rzpD_5	148	13.8071	0.274369	0.274369	0.339297	Kmer
Human	BNJMMDAK_05238	15-04719	rzpD_6	6	0	3	17	rzpD_5	148	13.8071	0.274369	0.274369	0.339297	Kmer
Human	BNJMMDAK_05403	15-04719	group_7734	9	0	4	11	rzpD_6	36	10.9684	0.310431	0.310431	0.329828	Kmer
Human	IIDENDNK_04965	21224_3-267	srpC	9	13	4	55	srpC	1	11.9335	0.52302	0.47698	0.3048	Kmer
Human	IIDENDNK_04910	21224_3-267	stoA	7	2	6	79	stoA	2	10.5859	0.312211	0.312211	0.291214	Kmer
Human	GHIANLFP_01018	21ZN-0147-1	tfaD_2	19	33	15	98	tfaD_1	10	10.435	0.222951	0.222951	0.32464	Kmer
Human	ALHKBHBA_01477	21224_3-237	tfaD_2	19	33	15	98	tfaD_2	12	10.183	0.438828	0.438828	0.261214	Kmer
Human	IIDENDNK_04775	21224_3-267	group_13840	13	35	9	67	tfaX	1	9.73461	0.176567	0.176567	0.364411	Kmer
Human	IIDENDNK_01832	21224_3-267	tmk	265	337	240	327	tmk	1	10.7757	0.41492	0.41492	0.375	Kmer
Human	BNJMMDAK_05079	15-04719	tolA_1	11	0	0	17	tolA_2	1	11.1413	0.12989	0.12989	0.41222	Kmer
Human	IIDENDNK_04532	21224_3-267	group_10317	6	8	17	11	topB_2	1	12.1646	0.32881	0.32881	0.41482	Kmer
Human	IIDENDNK_04266	21224_3-267	group_4523	21	18	10	58	traC	3	10.7527	0.368456	0.368456	0.286834	Kmer
Human	IIDENDNK_04246	21224_3-267	group_2273	26	37	13	57	traD	1	11.1524	0.27764	0.27764	0.32202	Kmer
Human	IIDENDNK_04281	21224_3-267	group_33377	4	12	5	62	traM	4	10.5123	0.307373	0.307373	0.334456	Kmer
Human	IIDENDNK_04270	21224_3-267	group_30794	1	0	2	24	traV	1	10.9736	0.067955	0.067955	0.46779	Kmer
Human	IIDENDNK_04608	21224_3-267	group_19254	3	6	4	8	ubiE_1	1	10.3008	0.505537	0.494463	0.476632	Kmer
Human	IIDENDNK_02259	21224_3-267	ugpB	260	301	237	301	ugpB	1	10.9438	0.16399	0.16399	0.43079	Kmer
Human	BNJMMDAK_04620	15-04719	vgrG1_4	0	0	0	18	vgrG1_3	5	11.2035	0.128508	0.128508	0.432753	Kmer
Human	ALHKBHBA_04330	21224_3-237	group_44481	0	2	0	5	vgrG1_3	5	11.2035	0.128508	0.128508	0.432753	Kmer
Human	IIDENDNK_04523	21224_3-267	group_37205	6	8	12	11	virD4	1	10.7527	0.36195	0.36195	0.28735	Kmer
Human	IIDENDNK_04293	21224_3-267	xylF	260	322	234	315	xylF	2	10.8827	0.193095	0.193095	0.449516	Kmer
Human	IIDENDNK_01719	21224_3-267	yabP_2	4	13	5	17	yabP_2	1	10.7155	0.403485	0.403485	0.306242	Kmer
Human	BNJMMDAK_04976	15-04719	yadA_4	0	0	0	15	yadA_4	1	9.62726	0.049	0.049	0.543091	Kmer
Human	BNJMMDAK_05028	15-04719	group_23294	0	0	0	8	yadA_6	1	9.93384	0.218687	0.218687	0.327101	Kmer
Human	IIDENDNK_03729	21224_3-267	group_36928	15	32	6	34	yadN	4	14.5613	0.387055	0.387055	0.374274	Kmer
Human	IIDENDNK_01110	21224_3-267	yaiU	252	318	213	315	yaiU	4	10.1103	0.27287	0.27287	0.336812	Kmer
Human	IIDENDNK_04343	21224_3-267	ybgQ	188	199	167	152	ybgQ	1	12.1494	0.17427	0.17427	0.47382	Kmer
Human	BNJMMDAK_03143	15-04719	group_22079	0	0	1	20	ycgV_1	303	11.9224	0.0536976	0.0536976	0.606906	Kmer
Human	IIDENDNK_04750	21224_3-267	ycgV_3	1	1	3	75	ycgV_2	104	16.8646	0.214386	0.214386	0.377562	Kmer
Human	BNJMMDAK_05135	15-04719	group_13463	3	1	1	7	ydaW_4	1	9.79625	0.111968	0.111968	0.36733	Kmer
Human	IIDENDNK_03283	21224_3-267	ydaY	32	99	33	40	ydaY	1	10.2602	0.142305	0.142305	0.3664	Kmer
Human	BNJMMDAK_04880	15-04719	group_7525	67	55	42	76	ydcT	3	10.6582	0.100644	0.100644	0.427321	Kmer
Human	IIDENDNK_00334	21224_3-267	ydeK	232	222	196	201	ydeK	1	10.6814	0.465323	0.465323	0.281939	Kmer
Human	IIDENDNK_04778	21224_3-267	group_174	41	57	42	69	ydfN	1	9.79944	0.124989	0.124989	0.346837	Kmer
Human	BNJMMDAK_02573	15-04719	group_31150	0	0	0	6	ydfN_2	2	9.59802	0.0429	0.0429	0.598866	Kmer
Human	IIDENDNK_04033	21224_3-267	group_5384	2	23	3	36	ydfR_2	2	9.93955	0.269159	0.269159	0.312405	Kmer
Human	IIDENDNK_05037	21224_3-267	group_10451	1	1	1	41	ydfR_3	3	10.2262	0.257271	0.257271	0.316237	Kmer
Human	IIDENDNK_03229	21224_3-267	yeaM_2	17	125	10	119	yeaM_2	1	11.1591	0.50845	0.49155	0.36296	Kmer
Human	IIDENDNK_00080	21224_3-267	yeaP	110	179	124	120	yeaP	1	9.71578	0.223237	0.223237	0.404419	Kmer
Human	HILLNCNG_05410	14-03445	group_22580	0	0	0	16	yedW_12	1	10.1018	0.113268	0.113268	0.406062	Kmer
Human	IIDENDNK_02047	21224_3-267	yeeJ_4	20	46	13	21	yeeJ_2	2	10.0125	0.4271	0.4271	0.27995	Kmer
Human	IIDENDNK_02927	21224_3-267	yeeJ_5	21	36	21	24	yeeJ_3	2	10.4726	0.386683	0.386683	0.30071	Kmer
Human	IIDENDNK_03837	21224_3-267	group_12240	4	6	3	21	yeeJ_6	1	11.2409	0.51445	0.48555	0.31658	Kmer
Human	IIDENDNK_00714	21224_3-267	group_1595	7	17	10	43	yeeP_1	1	9.72001	0.328968	0.328968	0.301126	Kmer
Human	IIDENDNK_00938	21224_3-267	yeiI_2	0	3	0	23	yeiI_1	1	9.9221	0.3884	0.3884	0.278505	Kmer
Human	IIDENDNK_00939	21224_3-267	yeiM_2	0	3	0	24	yeiM_1	1	9.71003	0.107043	0.107043	0.386924	Kmer
Human	IIDENDNK_01236	21224_3-267	yeiR	264	310	233	316	yeiR	1	10.79	0.379162	0.379162	0.305788	Kmer
Human	IIDENDNK_03030	21224_3-267	yfcC	257	302	222	255	yfcC_2	1	9.90315	0.245908	0.245908	0.400459	Kmer
Human	IIDENDNK_03006	21224_3-267	yfcJ	238	320	204	308	yfcJ	1	10.9145	0.36867	0.36867	0.28769	Kmer
Human	IIDENDNK_04558	21224_3-267	group_2811	11	16	4	66	yfdO_3	2	10.9268	0.401107	0.401107	0.303344	Kmer
Human	IIDENDNK_00715	21224_3-267	group_19455	9	21	4	83	yfjI_1	7	12.3677	0.204196	0.204196	0.390367	Kmer
Human	IIDENDNK_02590	21224_3-267	group_3640	9	24	6	18	ygeQ	2	10.6834	0.173485	0.173485	0.41717	Kmer
Human	IIDENDNK_02614	21224_3-267	ygfT	257	314	207	307	ygfT	1	10.7198	0.32259	0.32259	0.44817	Kmer
Human	IIDENDNK_00670	21224_3-267	yghJ	203	113	137	191	yghJ	2	10.001	0.365254	0.365254	0.287855	Kmer
Human	IIDENDNK_04039	21224_3-267	group_7234	3	0	0	14	yhdJ_2	77	10.9986	0.299034	0.299034	0.304128	Kmer
Human	BNJMMDAK_05082	15-04719	group_7223	1	0	0	7	yhdJ_4	19	12.7243	0.281239	0.281239	0.306179	Kmer
Human	BNJMMDAK_05102	15-04719	group_7217	0	0	3	1	yhdJ_5	13	12.7243	0.294176	0.294176	0.306853	Kmer
Human	BNJMMDAK_05103	15-04719	group_7216	6	3	0	46	yhdJ_6	6	10.2294	0.253209	0.253209	0.304719	Kmer
Human	BNJMMDAK_05122	15-04719	yhdJ_6	0	0	0	7	yhdJ_7	19	12.7243	0.281239	0.281239	0.306179	Kmer
Human	IIDENDNK_02342	21224_3-267	yicI_1	15	40	4	47	yicI_1	1	10.4776	0.20709	0.20709	0.41392	Kmer
Human	IIDENDNK_00858	21224_3-267	yjeF	265	337	240	327	yjeF	1	10.233	0.153784	0.153784	0.411773	Kmer
Human	IIDENDNK_05000	21224_3-267	group_2620	14	10	4	70	ynaA_3	236	11.8983	0.309182	0.309182	0.29144	Kmer
Human	IIDENDNK_01507	21224_3-267	yphD	238	244	218	185	yphD	1	12.1478	0.1446	0.1446	0.45556	Kmer
Human	IIDENDNK_04975	21224_3-267	group_44099	0	0	0	14	yraI	1	9.72001	0.328968	0.328968	0.301126	Kmer
Human	IIDENDNK_02252	21224_3-267	group_32283	6	20	4	32	yrhB	1	10.4249	0.351131	0.351131	0.317081	Kmer
Chicken	BMBCHAJJ_00565	C26521	group_2520	10	17	9	10	BMBCHAJJ_00565	1	11.6885	0.11728	0.11728	0.53853	Kmer
Chicken	BMBCHAJJ_02222	C26521	group_21136	3	114	6	52	glcB	1	10.5134	0.25431	0.25431	0.59921	Kmer
Chicken	BMBCHAJJ_02224	C26521	group_7759	3	115	7	51	yghJ	15	10.0673	0.0480243	0.0480243	0.765858	Kmer
Chicken	BMBCHAJJ_02887	C26521	group_47963	0	4	1	0	BMBCHAJJ_02887	1	9.62867	0.0577725	0.0577725	0.601912	Kmer
Chicken	BMBCHAJJ_02890	C26521	group_22095	3	23	6	22	yfjR	1	10.3849	0.090052	0.090052	0.60653	Kmer
Chicken	BMBCHAJJ_02895	C26521	group_23296	3	20	6	21	BMBCHAJJ_02895	1	10.2848	0.0340623	0.0340623	0.878367	Kmer
Chicken	BMBCHAJJ_04495	C26521	group_25291	1	27	2	1	rep_2	4	10.0898	0.180476	0.180476	0.318952	Kmer
Chicken	BMBCHAJJ_04528	C26521	finO	56	113	59	43	finO	122	12.8922	0.28431	0.28431	0.285637	Kmer
Chicken	BMBCHAJJ_04808	C26521	group_38077	2	65	1	2	BMBCHAJJ_04808	2	9.98908	0.161773	0.161773	0.296626	Kmer
Chicken	DAGNKJNE_00013	14154-1	adrA	253	326	218	317	adrA	3	12.9776	0.418661	0.418661	0.323693	Kmer
Chicken	DAGNKJNE_00027	14154-1	group_77046	265	336	240	327	envZ_1	1	11.5483	0.400121	0.400121	0.323364	Kmer
Chicken	DAGNKJNE_00040	14154-1	yajI	255	325	230	311	yajI	1	14.5109	0.55305	0.44695	0.38406	Kmer
Chicken	DAGNKJNE_00047	14154-1	group_18824	17	40	7	33	DAGNKJNE_00047	4	12.0585	0.540103	0.459897	0.333689	Kmer
Chicken	DAGNKJNE_00114	14154-1	group_19263	7	29	11	19	tolC_1	4	12.6504	0.465456	0.465456	0.318733	Kmer
Chicken	DAGNKJNE_00115	14154-1	group_3049	15	39	3	37	DAGNKJNE_00115	4	10.4609	0.442697	0.442697	0.33632	Kmer
Chicken	DAGNKJNE_00116	14154-1	group_3056	8	23	2	13	DAGNKJNE_00116	2	10.2669	0.416234	0.416234	0.294271	Kmer
Chicken	DAGNKJNE_00117	14154-1	group_19270	10	21	3	25	cydC_1	4	12.6099	0.33174	0.33174	0.348272	Kmer
Chicken	DAGNKJNE_00122	14154-1	group_9251	10	23	3	19	smc_1	6	14.1434	0.462918	0.462918	0.33636	Kmer
Chicken	DAGNKJNE_00130	14154-1	tesA	263	336	236	326	tesA	1	9.85374	0.501495	0.498505	0.304925	Kmer
Chicken	DAGNKJNE_00170	14154-1	group_38460	3	19	1	14	DAGNKJNE_00170	1	9.95143	0.421978	0.421978	0.276802	Kmer
Chicken	DAGNKJNE_00173	14154-1	group_47659	3	16	1	14	DAGNKJNE_00173	1	10.1169	0.3906	0.3906	0.289084	Kmer
Chicken	DAGNKJNE_00174	14154-1	group_47658	3	16	1	14	DAGNKJNE_00174	2	13.5609	0.355735	0.355735	0.33682	Kmer
Chicken	DAGNKJNE_00183	14154-1	group_47655	3	16	1	14	DAGNKJNE_00183	2	12.1648	0.36883	0.36883	0.34757	Kmer
Chicken	DAGNKJNE_00191	14154-1	cusA	239	330	232	318	cusA	1	11.1593	0.43348	0.43348	0.349602	Kmer
Chicken	DAGNKJNE_00197	14154-1	ybdK	218	206	112	193	ybdK	2	17.9057	0.495895	0.495895	0.42536	Kmer
Chicken	DAGNKJNE_00202	14154-1	fepA	157	134	69	129	fepA_1	1	9.98545	0.479967	0.479967	0.287637	Kmer
Chicken	DAGNKJNE_00209	14154-1	fepD	265	337	239	327	fepD	4	11.2128	0.371128	0.371128	0.327331	Kmer
Chicken	DAGNKJNE_00211	14154-1	fepB	265	337	240	327	fepB_1	1	10.2789	0.829085	0.170915	0.486053	Kmer
Chicken	DAGNKJNE_00227	14154-1	uspG	265	337	240	327	uspG	1	10.6055	0.403869	0.403869	0.310717	Kmer
Chicken	DAGNKJNE_00264	14154-1	djlB	234	181	207	173	djlB	2	10.314	0.397379	0.397379	0.306962	Kmer
Chicken	DAGNKJNE_00267	14154-1	djlC	198	166	176	201	djlC	1	10.3865	0.455859	0.455859	0.283273	Kmer
Chicken	DAGNKJNE_00271	14154-1	gltK	265	337	240	327	gltK	1	10.3345	0.341442	0.341442	0.305326	Kmer
Chicken	DAGNKJNE_00291	14154-1	nagA	265	337	240	327	nagA	1	11.2303	0.822897	0.177103	0.420567	Kmer
Chicken	DAGNKJNE_00298	14154-1	fldA	265	337	240	327	fldA	1	10.0293	0.894677	0.105323	0.501635	Kmer
Chicken	DAGNKJNE_00310	14154-1	group_31010	5	27	4	15	DAGNKJNE_00310	1	12.5542	0.63457	0.36543	0.41534	Kmer
Chicken	DAGNKJNE_00311	14154-1	group_38087	6	20	3	15	DAGNKJNE_00311	4	10.9835	0.376478	0.376478	0.295775	Kmer
Chicken	DAGNKJNE_00313	14154-1	group_11443	265	335	237	326	DAGNKJNE_00313	1	11.8959	0.43988	0.43988	0.3461	Kmer
Chicken	DAGNKJNE_00324	14154-1	ybgQ	188	199	167	152	ybgQ	4	15.4512	0.434375	0.434375	0.333065	Kmer
Chicken	DAGNKJNE_00336	14154-1	gcvA_1	26	54	23	49	gcvA_1	1	10.0193	0.475903	0.475903	0.315108	Kmer
Chicken	DAGNKJNE_00342	14154-1	group_26187	32	66	24	69	DAGNKJNE_00342	1	10.505	0.520929	0.479071	0.298939	Kmer
Chicken	DAGNKJNE_00346	14154-1	group_18577	34	63	24	68	DAGNKJNE_00346	1	10.5052	0.421229	0.421229	0.294729	Kmer
Chicken	DAGNKJNE_00383	14154-1	pgl	247	300	205	288	pgl	1	9.99263	0.909189	0.0908105	0.548989	Kmer
Chicken	DAGNKJNE_00389	14154-1	intE	76	124	80	113	intE_1	1	10.4411	0.88789	0.11211	0.48812	Kmer
Chicken	DAGNKJNE_00392	14154-1	group_27936	3	10	5	5	DAGNKJNE_00392	1	9.84376	0.199826	0.199826	0.335913	Kmer
Chicken	DAGNKJNE_00396	14154-1	group_8427	7	17	4	5	DAGNKJNE_00396	2	10.0922	0.499142	0.499142	0.241382	Kmer
Chicken	DAGNKJNE_00398	14154-1	group_26520	9	23	5	14	DAGNKJNE_00398	2	11.713	0.388014	0.388014	0.293795	Kmer
Chicken	DAGNKJNE_00406	14154-1	group_5376	1	11	6	5	DAGNKJNE_00406	1	10.1517	0.786687	0.213313	0.361869	Kmer
Chicken	DAGNKJNE_00408	14154-1	group_44490	10	21	15	7	ymfK_1	1	10.0277	0.391811	0.391811	0.288484	Kmer
Chicken	DAGNKJNE_00410	14154-1	group_26536	15	11	6	21	DAGNKJNE_00410	1	12.4318	0.36133	0.36133	0.31896	Kmer
Chicken	DAGNKJNE_00411	14154-1	group_37187	14	20	15	12	DAGNKJNE_00411	1	10.2261	0.502691	0.497309	0.24517	Kmer
Chicken	DAGNKJNE_00412	14154-1	group_26486	14	17	16	18	DAGNKJNE_00412	1	10.4046	0.411378	0.411378	0.262959	Kmer
Chicken	DAGNKJNE_00420	14154-1	group_18659	10	46	11	15	rusA_1	1	14.1842	0.33378	0.33378	0.36659	Kmer
Chicken	DAGNKJNE_00427	14154-1	group_25134	3	11	3	5	DAGNKJNE_00427	1	12.5998	0.83963	0.16037	0.53528	Kmer
Chicken	DAGNKJNE_00430	14154-1	group_75347	15	24	15	9	DAGNKJNE_00430	3	12.7412	0.374793	0.374793	0.304957	Kmer
Chicken	DAGNKJNE_00431	14154-1	group_28964	15	25	18	11	DAGNKJNE_00431	6	14.1911	0.446	0.446	0.275875	Kmer
Chicken	DAGNKJNE_00432	14154-1	group_33758	15	25	19	11	DAGNKJNE_00432	2	17.0013	0.328115	0.328115	0.41625	Kmer
Chicken	DAGNKJNE_00433	14154-1	group_30826	8	20	13	10	DAGNKJNE_00433	2	10.8034	0.580964	0.419036	0.267868	Kmer
Chicken	DAGNKJNE_00434	14154-1	group_11643	7	18	13	10	DAGNKJNE_00434	9	15.0284	0.24511	0.24511	0.336325	Kmer
Chicken	DAGNKJNE_00439	14154-1	group_9989	20	70	29	40	DAGNKJNE_00439	1	10.0004	0.948032	0.0519677	0.735925	Kmer
Chicken	DAGNKJNE_00440	14154-1	group_21133	8	21	8	3	DAGNKJNE_00440	3	10.8809	0.502636	0.497364	0.306139	Kmer
Chicken	DAGNKJNE_00441	14154-1	group_15561	5	12	11	3	DAGNKJNE_00441	3	14.8533	0.396305	0.396305	0.320667	Kmer
Chicken	DAGNKJNE_00442	14154-1	group_1255	5	12	8	4	DAGNKJNE_00442	13	17.4661	0.417646	0.417646	0.34627	Kmer
Chicken	DAGNKJNE_00443	14154-1	group_46749	0	10	2	4	DAGNKJNE_00443	13	14.0253	0.303557	0.303557	0.325707	Kmer
Chicken	DAGNKJNE_00451	14154-1	bioD	265	337	240	327	bioD	1	9.89545	0.864056	0.135944	0.477933	Kmer
Chicken	DAGNKJNE_00452	14154-1	uvrB	265	337	240	327	uvrB	2	10.6619	0.440987	0.440987	0.30213	Kmer
Chicken	DAGNKJNE_00489	14154-1	group_34243	2	12	0	11	pinE_1	3	14.0086	0.403566	0.403566	0.316658	Kmer
Chicken	DAGNKJNE_00490	14154-1	group_13527	4	14	3	12	DAGNKJNE_00490	2	11.6652	0.48045	0.48045	0.365565	Kmer
Chicken	DAGNKJNE_00491	14154-1	dppA	255	275	227	264	dppA	1	11.2749	0.326616	0.326616	0.352636	Kmer
Chicken	DAGNKJNE_00514	14154-1	group_46563	5	18	2	18	DAGNKJNE_00514	2	12.9975	0.36025	0.36025	0.365725	Kmer
Chicken	DAGNKJNE_00515	14154-1	group_46562	5	17	2	18	DAGNKJNE_00515	1	11.4577	0.450212	0.450212	0.305131	Kmer
Chicken	DAGNKJNE_00526	14154-1	gadX	263	336	238	326	gadX	1	9.99346	0.621033	0.378967	0.363076	Kmer
Chicken	DAGNKJNE_00530	14154-1	mdtE	166	209	114	250	mdtE	2	10.5083	0.363911	0.363911	0.310784	Kmer
Chicken	DAGNKJNE_00542	14154-1	btuF_2	39	186	34	184	btuF_1	3	10.4867	0.488518	0.488518	0.329825	Kmer
Chicken	DAGNKJNE_00546	14154-1	group_21821	31	99	27	68	slp	3	10.519	0.885833	0.114167	0.526933	Kmer
Chicken	DAGNKJNE_00552	14154-1	arsA	6	22	1	13	arsA	1	9.86282	0.535585	0.464415	0.246245	Kmer
Chicken	DAGNKJNE_00553	14154-1	arsD	6	22	1	13	arsD	1	12.3173	0.37329	0.37329	0.35539	Kmer
Chicken	DAGNKJNE_00569	14154-1	rbbA	265	336	240	326	rbbA	2	10.0931	0.738533	0.261467	0.386217	Kmer
Chicken	DAGNKJNE_00575	14154-1	gatB_2	32	114	32	137	gatB_1	1	11.7359	0.54228	0.45772	0.37626	Kmer
Chicken	DAGNKJNE_00576	14154-1	gatA_2	28	43	31	77	manR	1	14.0288	0.47602	0.47602	0.37899	Kmer
Chicken	DAGNKJNE_00590	14154-1	group_17826	15	40	13	32	DAGNKJNE_00590	2	10.799	0.604889	0.395111	0.307401	Kmer
Chicken	DAGNKJNE_00591	14154-1	lolA_1	15	40	12	31	lolA_1	1	10.5404	0.370212	0.370212	0.319111	Kmer
Chicken	DAGNKJNE_00599	14154-1	group_27948	15	40	11	31	DAGNKJNE_00599	2	10.8117	0.515878	0.484122	0.285353	Kmer
Chicken	DAGNKJNE_00602	14154-1	group_32838	15	41	10	31	DAGNKJNE_00602	2	11.0457	0.406885	0.406885	0.31859	Kmer
Chicken	DAGNKJNE_00607	14154-1	tusA	265	337	240	327	tusA	3	10.2181	0.402891	0.402891	0.280642	Kmer
Chicken	DAGNKJNE_00624	14154-1	livF	265	337	240	327	livF	3	10.4386	0.888366	0.111634	0.508771	Kmer
Chicken	DAGNKJNE_00634	14154-1	group_7052	15	103	20	80	DAGNKJNE_00634	1	10.4197	0.538212	0.461788	0.313596	Kmer
Chicken	DAGNKJNE_00649	14154-1	group_43900	14	31	4	21	fimC_1	2	11.8168	0.395849	0.395849	0.332342	Kmer
Chicken	DAGNKJNE_00650	14154-1	group_36923	14	31	5	22	elfC_1	6	14.2385	0.399448	0.399448	0.329401	Kmer
Chicken	DAGNKJNE_00651	14154-1	group_43899	14	31	5	22	ycbU	2	11.8176	0.508636	0.491364	0.329308	Kmer
Chicken	DAGNKJNE_00652	14154-1	group_36922	14	31	5	22	ycbV	2	13.2882	0.476009	0.476009	0.31768	Kmer
Chicken	DAGNKJNE_00654	14154-1	sfmH_2	14	31	5	22	sfmH_2	2	11.1136	0.382519	0.382519	0.315658	Kmer
Chicken	DAGNKJNE_00658	14154-1	glpR	265	337	240	327	glpR	2	10.5133	0.832985	0.167015	0.460331	Kmer
Chicken	DAGNKJNE_00674	14154-1	yhgF	265	337	240	327	yhgF	1	11.2771	0.35435	0.35435	0.35127	Kmer
Chicken	DAGNKJNE_00675	14154-1	greB	265	337	240	327	greB	2	10.489	0.378828	0.378828	0.329414	Kmer
Chicken	DAGNKJNE_00679	14154-1	yhgE	191	236	187	241	yhgE	2	10.8728	0.422566	0.422566	0.316856	Kmer
Chicken	DAGNKJNE_00682	14154-1	yrfG	264	331	238	327	yrfG	1	14.0628	0.38951	0.38951	0.35215	Kmer
Chicken	DAGNKJNE_00723	14154-1	yheS	265	337	240	327	yheS	1	10.7922	0.405879	0.405879	0.298808	Kmer
Chicken	DAGNKJNE_00774	14154-1	rsmB	265	337	240	327	rsmB	1	10.0527	0.902989	0.0970106	0.553606	Kmer
Chicken	DAGNKJNE_00787	14154-1	mdoB	265	337	239	327	mdoB	3	13.5856	0.595396	0.404604	0.352919	Kmer
Chicken	DAGNKJNE_00788	14154-1	group_21790	257	329	234	325	DAGNKJNE_00788	1	12.9249	0.3994	0.3994	0.3337	Kmer
Chicken	DAGNKJNE_00819	14154-1	radA	265	337	240	327	radA	1	10.1484	0.172313	0.172313	0.428616	Kmer
Chicken	DAGNKJNE_00831	14154-1	rob	265	337	240	327	rob	2	10.9273	0.412866	0.412866	0.305826	Kmer
Chicken	DAGNKJNE_00842	14154-1	yaaA	265	337	239	327	yaaA	1	11.9868	0.51254	0.48746	0.26778	Kmer
Chicken	DAGNKJNE_00854	14154-1	group_7200	198	114	102	146	DAGNKJNE_00854	1	11.0503	0.469051	0.469051	0.28296	Kmer
Chicken	DAGNKJNE_00855	14154-1	group_6019	44	48	32	60	yehB_1	3	11.4496	0.489723	0.489723	0.314115	Kmer
Chicken	DAGNKJNE_00858	14154-1	group_2598	149	93	82	133	DAGNKJNE_00858	1	10.8099	0.437	0.437	0.31454	Kmer
Chicken	DAGNKJNE_00863	14154-1	fkpB	265	337	240	327	fkpB	1	11.2889	0.41435	0.41435	0.31876	Kmer
Chicken	DAGNKJNE_00886	14154-1	rsmA	265	337	240	327	rsmA	1	10.0612	0.338737	0.338737	0.321121	Kmer
Chicken	DAGNKJNE_00887	14154-1	pdxA	265	337	240	327	pdxA	2	10.0591	0.895879	0.104121	0.534681	Kmer
Chicken	DAGNKJNE_00891	14154-1	group_47661	3	16	1	11	yabP_1	2	11.4186	0.384712	0.384712	0.31501	Kmer
Chicken	DAGNKJNE_00893	14154-1	hepA	265	337	240	326	hepA	1	9.78847	0.347707	0.347707	0.326902	Kmer
Chicken	DAGNKJNE_00901	14154-1	thiP	265	337	240	326	thiP	1	9.9611	0.452242	0.452242	0.308934	Kmer
Chicken	DAGNKJNE_00938	14154-1	hofB	263	324	230	325	hofB_1	1	12.8579	0.5973	0.4027	0.43482	Kmer
Chicken	DAGNKJNE_00948	14154-1	yacH	265	330	238	327	yacH	2	10.3821	0.612897	0.387103	0.320103	Kmer
Chicken	DAGNKJNE_00962	14154-1	panD	265	337	240	326	panD	1	10.5824	0.41873	0.41873	0.34576	Kmer
Chicken	DAGNKJNE_00966	14154-1	panB	215	229	186	237	panB	1	10.6255	0.553303	0.446697	0.353697	Kmer
Chicken	DAGNKJNE_00967	14154-1	group_33171	15	32	6	32	yadC	2	10.7159	0.42207	0.42207	0.313462	Kmer
Chicken	DAGNKJNE_00968	14154-1	group_33170	15	32	6	30	yadK	2	11.8738	0.394601	0.394601	0.334586	Kmer
Chicken	DAGNKJNE_00969	14154-1	group_36930	15	32	6	33	yadM	1	12.4852	0.330667	0.330667	0.35496	Kmer
Chicken	DAGNKJNE_00970	14154-1	group_23588	15	32	6	33	htrE	5	11.2772	0.263509	0.263509	0.405146	Kmer
Chicken	DAGNKJNE_00972	14154-1	group_36928	15	32	6	34	yadN	1	10.1265	0.479082	0.479082	0.269495	Kmer
Chicken	DAGNKJNE_00974	14154-1	pcnB	265	336	239	326	pcnB	1	10.8277	0.36906	0.36906	0.36784	Kmer
Chicken	DAGNKJNE_00981	14154-1	fhuA	253	314	229	280	fhuA_1	3	12.4424	0.471105	0.471105	0.337604	Kmer
Chicken	DAGNKJNE_00984	14154-1	fhuB	253	308	230	282	fhuB	1	10.9656	0.47797	0.47797	0.37681	Kmer
Chicken	DAGNKJNE_00985	14154-1	hemL	265	336	238	326	hemL	1	10.4469	0.50255	0.49745	0.30072	Kmer
Chicken	DAGNKJNE_01023	14154-1	nlpE	264	336	239	326	nlpE	2	10.3224	0.435457	0.435457	0.289223	Kmer
Chicken	DAGNKJNE_01041	14154-1	arpA_1	100	126	59	108	arpA_1	1	10.7032	0.601867	0.398133	0.34952	Kmer
Chicken	DAGNKJNE_01059	14154-1	fadK	153	167	149	197	fadK	2	10.7911	0.514761	0.485239	0.318642	Kmer
Chicken	DAGNKJNE_01063	14154-1	ydiQ	147	167	129	199	ydiQ	3	10.783	0.412128	0.412128	0.297798	Kmer
Chicken	DAGNKJNE_01067	14154-1	ydiF_1	137	149	124	190	ydiF	1	10.0766	0.869968	0.130032	0.4464	Kmer
Chicken	DAGNKJNE_01077	14154-1	sufA	265	337	239	327	sufA	1	11.9189	0.603	0.397	0.44326	Kmer
Chicken	DAGNKJNE_01109	14154-1	lhr	252	249	224	210	lhr_1	1	10.7791	0.53474	0.46526	0.29828	Kmer
Chicken	DAGNKJNE_01133	14154-1	rsxD	265	337	240	327	rsxD	1	10.5582	0.396788	0.396788	0.307253	Kmer
Chicken	DAGNKJNE_01160	14154-1	pntA	265	333	236	321	pntA	2	14.1447	0.33684	0.33684	0.41258	Kmer
Chicken	DAGNKJNE_01215	14154-1	lsrR	187	196	152	138	lsrR_1	3	11.2091	0.433156	0.433156	0.360624	Kmer
Chicken	DAGNKJNE_01217	14154-1	ydeK	232	222	196	201	ydeK	1	10.961	0.40737	0.40737	0.33831	Kmer
Chicken	DAGNKJNE_01228	14154-1	group_36906	16	37	5	32	yajO_3	1	10.0591	0.895879	0.104121	0.534681	Kmer
Chicken	DAGNKJNE_01230	14154-1	group_28246	16	35	5	34	DAGNKJNE_01230	1	10.7391	0.41921	0.41921	0.3122	Kmer
Chicken	DAGNKJNE_01241	14154-1	ydeN	107	155	68	208	ydeN	1	10.0876	0.382567	0.382567	0.272556	Kmer
Chicken	DAGNKJNE_01243	14154-1	yddA	207	257	192	214	yddA	1	10.4405	0.469642	0.469642	0.299863	Kmer
Chicken	DAGNKJNE_01249	14154-1	dosC	130	154	94	135	dosC	1	10.1711	0.416667	0.416667	0.284495	Kmer
Chicken	DAGNKJNE_01250	14154-1	dosP	242	232	217	196	dosP	1	10.7604	0.412545	0.412545	0.312667	Kmer
Chicken	DAGNKJNE_01256	14154-1	ddpF	240	201	195	193	ddpF	3	12.4251	0.361687	0.361687	0.370137	Kmer
Chicken	DAGNKJNE_01270	14154-1	yddL	101	159	131	113	nmpC_1	1	10.4854	0.268875	0.268875	0.445354	Kmer
Chicken	DAGNKJNE_01271	14154-1	yddK	218	190	186	192	yddK_1	4	10.6534	0.423442	0.423442	0.290073	Kmer
Chicken	DAGNKJNE_01281	14154-1	dsbB	265	337	240	327	dsbB	1	11.2106	0.551121	0.448879	0.40101	Kmer
Chicken	DAGNKJNE_01288	14154-1	ipaH3	19	35	10	33	slrP	2	14.0615	0.413672	0.413672	0.351887	Kmer
Chicken	DAGNKJNE_01295	14154-1	btuB_1	36	183	35	185	btuB_1	3	12.5847	0.595288	0.404712	0.402857	Kmer
Chicken	DAGNKJNE_01296	14154-1	nadC_2	39	177	35	187	nadC_2	1	11.6486	0.54684	0.45316	0.47585	Kmer
Chicken	DAGNKJNE_01307	14154-1	group_12972	148	142	169	109	DAGNKJNE_01307	11	11.1584	0.893689	0.106311	0.534018	Kmer
Chicken	DAGNKJNE_01320	14154-1	kdsA	265	337	240	326	kdsA	1	10.6168	0.359131	0.359131	0.345859	Kmer
Chicken	DAGNKJNE_01357	14154-1	tonB	265	336	240	327	tonB_1	2	11.4009	0.771501	0.228499	0.366275	Kmer
Chicken	DAGNKJNE_01382	14154-1	acnA	247	254	226	243	acnA	1	10.5953	0.521633	0.478367	0.292959	Kmer
Chicken	DAGNKJNE_01410	14154-1	pspF	265	337	239	327	pspF	1	10.4886	0.455388	0.455388	0.319449	Kmer
Chicken	DAGNKJNE_01413	14154-1	pspC	265	337	240	327	pspC	1	14.1611	0.65467	0.34533	0.35107	Kmer
Chicken	DAGNKJNE_01417	14154-1	group_23034	241	290	227	295	DAGNKJNE_01417	2	10.3613	0.632567	0.367433	0.308717	Kmer
Chicken	DAGNKJNE_01422	14154-1	mpaA	157	267	157	226	mpaA	2	11.979	0.428746	0.428746	0.27054	Kmer
Chicken	DAGNKJNE_01451	14154-1	group_2097	46	67	49	46	DAGNKJNE_01451	8	15.7975	0.38245	0.38245	0.336982	Kmer
Chicken	DAGNKJNE_01454	14154-1	ynbA	243	261	192	242	ynbA	2	12.2047	0.36025	0.36025	0.32904	Kmer
Chicken	DAGNKJNE_01457	14154-1	group_5868	34	60	43	64	ynbD	1	10.5293	0.714021	0.285979	0.351177	Kmer
Chicken	DAGNKJNE_01462	14154-1	group_46596	5	17	2	19	DAGNKJNE_01462	1	10.9712	0.354061	0.354061	0.347879	Kmer
Chicken	DAGNKJNE_01464	14154-1	group_10525	57	127	90	129	aldA	1	11.2184	0.37739	0.37739	0.34046	Kmer
Chicken	DAGNKJNE_01480	14154-1	ydcN	265	336	240	326	ydcN	3	11.0806	0.413256	0.413256	0.274161	Kmer
Chicken	DAGNKJNE_01488	14154-1	group_7523	30	24	10	48	ydcU	1	10.3899	0.373134	0.373134	0.309454	Kmer
Chicken	DAGNKJNE_01491	14154-1	lacA_2	114	53	51	94	lacA_1	2	11.0704	0.37574	0.37574	0.317062	Kmer
Chicken	DAGNKJNE_01501	14154-1	ansP	246	315	200	278	ansP	1	10.3549	0.39862	0.39862	0.310152	Kmer
Chicken	DAGNKJNE_01504	14154-1	group_2835	11	35	8	54	vgrG1_1	9	16.8919	0.457989	0.457989	0.365739	Kmer
Chicken	DAGNKJNE_01507	14154-1	group_38154	6	17	3	19	DAGNKJNE_01507	9	10.8818	0.382684	0.382684	0.310955	Kmer
Chicken	DAGNKJNE_01508	14154-1	group_33974	6	18	4	19	DAGNKJNE_01508	1	11.2508	0.407828	0.407828	0.308384	Kmer
Chicken	DAGNKJNE_01518	14154-1	group_19764	265	337	239	325	DAGNKJNE_01518	1	10.3735	0.908378	0.0916222	0.583567	Kmer
Chicken	DAGNKJNE_01542	14154-1	nuoG	265	337	240	326	nuoG	2	11.7722	0.374202	0.374202	0.319626	Kmer
Chicken	DAGNKJNE_01543	14154-1	nuoF	265	337	240	326	nuoF	1	12.5542	0.63457	0.36543	0.41534	Kmer
Chicken	DAGNKJNE_01577	14154-1	group_29530	265	337	240	327	DAGNKJNE_01577	1	12.4041	0.57328	0.42672	0.45176	Kmer
Chicken	DAGNKJNE_01582	14154-1	yfcJ	238	320	204	308	yfcJ	1	9.82348	0.456849	0.456849	0.419237	Kmer
Chicken	DAGNKJNE_01592	14154-1	group_46699	7	19	3	19	yfcO	2	10.8815	0.483909	0.483909	0.318577	Kmer
Chicken	DAGNKJNE_01597	14154-1	group_26376	8	20	3	20	DAGNKJNE_01597	1	11.9579	0.41874	0.41874	0.34973	Kmer
Chicken	DAGNKJNE_01608	14154-1	lacY_1	180	161	91	171	lacY_1	2	10.2287	0.194512	0.194512	0.417038	Kmer
Chicken	DAGNKJNE_01632	14154-1	ypdF	254	312	224	318	ypdF	1	9.87378	0.511198	0.488802	0.271143	Kmer
Chicken	DAGNKJNE_01661	14154-1	pdxK	265	336	240	327	pdxK	2	10.2412	0.347227	0.347227	0.27179	Kmer
Chicken	DAGNKJNE_01662	14154-1	yfeK	265	337	240	327	yfeK	1	10.6105	0.8757	0.1243	0.48941	Kmer
Chicken	DAGNKJNE_01663	14154-1	cysM	265	337	240	327	cysM	1	10.7346	0.41583	0.41583	0.3418	Kmer
Chicken	DAGNKJNE_01681	14154-1	eutL	265	334	238	327	eutL_1	1	11.8862	0.38407	0.38407	0.36214	Kmer
Chicken	DAGNKJNE_01683	14154-1	eutB	265	322	237	325	eutB	1	10.2562	0.376102	0.376102	0.281459	Kmer
Chicken	DAGNKJNE_01685	14154-1	eutH	252	322	213	312	eutH	1	10.9525	0.515657	0.484343	0.312616	Kmer
Chicken	DAGNKJNE_01692	14154-1	eutT	256	320	226	309	eutT	1	10.5953	0.521633	0.478367	0.292959	Kmer
Chicken	DAGNKJNE_01705	14154-1	dapE	95	224	153	229	dapE	2	12.0559	0.34901	0.34901	0.34304	Kmer
Chicken	DAGNKJNE_01723	14154-1	hyfI	254	217	226	206	hyfI	1	10.444	0.397739	0.397739	0.28312	Kmer
Chicken	DAGNKJNE_01724	14154-1	hyfJ	256	219	227	206	hyfJ	3	10.0387	0.136341	0.136341	0.406658	Kmer
Chicken	DAGNKJNE_01725	14154-1	group_11071	243	217	218	183	hyfR_1	3	10.6358	0.68142	0.31858	0.351833	Kmer
Chicken	DAGNKJNE_01728	14154-1	yfgC	265	337	240	327	yfgC	2	10.3479	0.353527	0.353527	0.317651	Kmer
Chicken	DAGNKJNE_01762	14154-1	accB	265	337	240	327	accB	2	10.4415	0.49637	0.49637	0.309908	Kmer
Chicken	DAGNKJNE_01788	14154-1	sspB	265	337	240	327	sspB	2	12.8007	0.46318	0.46318	0.383075	Kmer
Chicken	DAGNKJNE_01795	14154-1	group_24345	264	337	240	327	DAGNKJNE_01795	2	10.2128	0.36556	0.36556	0.302239	Kmer
Chicken	DAGNKJNE_01797	14154-1	gltD	265	337	240	327	gltD	1	11.2989	0.721242	0.278758	0.398	Kmer
Chicken	DAGNKJNE_01798	14154-1	gltB	159	245	98	246	gltB	1	9.88488	0.657473	0.342527	0.307308	Kmer
Chicken	DAGNKJNE_01801	14154-1	elbB	265	337	240	327	elbB	2	14.6944	0.595535	0.404465	0.44958	Kmer
Chicken	DAGNKJNE_01850	14154-1	group_46570	7	18	3	19	DAGNKJNE_01850	2	11.6739	0.399705	0.399705	0.301561	Kmer
Chicken	DAGNKJNE_01851	14154-1	group_33971	7	18	3	19	DAGNKJNE_01851	7	12.5181	0.434113	0.434113	0.316591	Kmer
Chicken	DAGNKJNE_01853	14154-1	yhbV	264	337	240	327	yhbV	1	10.1882	0.426946	0.426946	0.3245	Kmer
Chicken	DAGNKJNE_01854	14154-1	yhbU	265	337	239	327	yhbU	1	11.4356	0.384566	0.384566	0.32704	Kmer
Chicken	DAGNKJNE_01883	14154-1	garP	252	326	228	307	garP	1	11.486	0.39153	0.39153	0.35454	Kmer
Chicken	DAGNKJNE_01891	14154-1	tdcB	264	334	233	323	tdcB	1	12.4041	0.57328	0.42672	0.45176	Kmer
Chicken	DAGNKJNE_01894	14154-1	pflB_2	116	229	112	161	pflB_1	1	10.602	0.36974	0.36974	0.33344	Kmer
Chicken	DAGNKJNE_01914	14154-1	uxaC	264	337	240	327	uxaC	1	11.5437	0.87672	0.12328	0.49088	Kmer
Chicken	DAGNKJNE_01921	14154-1	ygjP	263	335	236	325	ygjP	3	11.866	0.389987	0.389987	0.322655	Kmer
Chicken	DAGNKJNE_01922	14154-1	rlmG	265	337	240	327	rlmG	3	11.2296	0.590503	0.409497	0.32944	Kmer
Chicken	DAGNKJNE_01925	14154-1	fadH	265	337	239	327	fadH_1	1	10.3219	0.403175	0.403175	0.298464	Kmer
Chicken	DAGNKJNE_01937	14154-1	intA_1	19	62	26	20	intA_1	6	15.2246	0.382344	0.382344	0.310223	Kmer
Chicken	DAGNKJNE_01938	14154-1	group_49551	0	9	1	0	DAGNKJNE_01938	1	9.9515	0.249268	0.249268	0.322567	Kmer
Chicken	DAGNKJNE_01939	14154-1	group_15725	19	62	24	20	DAGNKJNE_01939	3	10.5293	0.700986	0.299014	0.339087	Kmer
Chicken	DAGNKJNE_01940	14154-1	group_22474	1	18	5	3	DAGNKJNE_01940	5	12.1297	0.478404	0.478404	0.267822	Kmer
Chicken	DAGNKJNE_01943	14154-1	group_11211	13	42	15	9	yfjI_2	1	9.77838	0.280011	0.280011	0.286857	Kmer
Chicken	DAGNKJNE_01945	14154-1	group_7068	4	29	6	3	DAGNKJNE_01945	1	9.95329	0.414713	0.414713	0.272426	Kmer
Chicken	DAGNKJNE_01981	14154-1	fliG	255	307	233	313	fliG	2	10.4522	0.423305	0.423305	0.279289	Kmer
Chicken	DAGNKJNE_01984	14154-1	group_7752	21	45	16	43	DAGNKJNE_01984	3	11.3592	0.418485	0.418485	0.332347	Kmer
Chicken	DAGNKJNE_01985	14154-1	group_28280	7	36	4	31	DAGNKJNE_01985	1	10.514	0.401906	0.401906	0.314917	Kmer
Chicken	DAGNKJNE_01986	14154-1	yedL	32	65	32	64	yedL	1	10.1276	0.397911	0.397911	0.294844	Kmer
Chicken	DAGNKJNE_01992	14154-1	fliT	264	336	240	327	fliT	1	10.0758	0.483185	0.483185	0.288152	Kmer
Chicken	DAGNKJNE_01995	14154-1	fliC	145	283	188	264	fliC	1	10.698	0.34651	0.34651	0.32962	Kmer
Chicken	DAGNKJNE_02063	14154-1	zwf	265	337	240	327	zwf	3	10.2642	0.646424	0.353576	0.401896	Kmer
Chicken	DAGNKJNE_02072	14154-1	group_24949	11	34	5	29	ydcM_1	6	11.4577	0.456789	0.456789	0.281346	Kmer
Chicken	DAGNKJNE_02073	14154-1	group_43851	16	36	5	32	DAGNKJNE_02073	5	13.2417	0.435202	0.435202	0.325825	Kmer
Chicken	DAGNKJNE_02129	14154-1	yeaM	195	314	210	284	yeaM	2	10.5951	0.394515	0.394515	0.289551	Kmer
Chicken	DAGNKJNE_02145	14154-1	ydjI	139	206	157	239	ydjI	1	10.1435	0.3854	0.3854	0.309137	Kmer
Chicken	DAGNKJNE_02149	14154-1	ydjE	148	216	183	197	ydjE	1	11.2267	0.34289	0.34289	0.3633	Kmer
Chicken	DAGNKJNE_02154	14154-1	selD	264	330	239	326	selD	2	11.6901	0.394777	0.394777	0.326853	Kmer
Chicken	DAGNKJNE_02164	14154-1	group_33967	0	35	0	0	DAGNKJNE_02164	7	10.8075	0.167714	0.167714	0.510708	Kmer
Chicken	DAGNKJNE_02168	14154-1	group_31211	0	24	3	1	DAGNKJNE_02168	3	10.8437	0.43689	0.43689	0.279713	Kmer
Chicken	DAGNKJNE_02178	14154-1	ygcG_1	20	77	13	47	ygcG_1	2	12.0482	0.339949	0.339949	0.349923	Kmer
Chicken	DAGNKJNE_02198	14154-1	cas3	164	125	71	115	cas3	1	12.774	0.21721	0.21721	0.44751	Kmer
Chicken	DAGNKJNE_02199	14154-1	group_9762	31	69	21	42	casA	2	11.0666	0.42756	0.42756	0.307155	Kmer
Chicken	DAGNKJNE_02223	14154-1	group_46564	6	17	3	17	pphB	4	15.6073	0.407917	0.407917	0.358227	Kmer
Chicken	DAGNKJNE_02281	14154-1	ygaY	263	316	232	321	ygaY	1	12.0425	0.57376	0.42624	0.43005	Kmer
Chicken	DAGNKJNE_02305	14154-1	ygaQ_2	241	198	206	201	ygaQ_2	5	12.6124	0.40611	0.40611	0.325993	Kmer
Chicken	DAGNKJNE_02307	14154-1	group_18704	17	40	5	24	ypjB	2	13.9532	0.39764	0.39764	0.39195	Kmer
Chicken	DAGNKJNE_02311	14154-1	group_47675	3	16	1	13	DAGNKJNE_02311	1	10.3242	0.333323	0.333323	0.283242	Kmer
Chicken	DAGNKJNE_02312	14154-1	group_47676	3	16	1	14	DAGNKJNE_02312	1	10.0241	0.434563	0.434563	0.285906	Kmer
Chicken	DAGNKJNE_02313	14154-1	yyaP	3	16	1	13	yyaP	1	11.0666	0.433172	0.433172	0.341525	Kmer
Chicken	DAGNKJNE_02315	14154-1	ptsG_1	3	17	1	14	ptsG_1	2	11.5359	0.373189	0.373189	0.325272	Kmer
Chicken	DAGNKJNE_02317	14154-1	group_38531	3	17	1	14	murR_2	1	10.4685	0.170131	0.170131	0.403909	Kmer
Chicken	DAGNKJNE_02318	14154-1	ulaD_1	3	17	1	14	ulaD_1	1	10.082	0.29567	0.29567	0.285872	Kmer
Chicken	DAGNKJNE_02322	14154-1	srlB_2	3	16	1	13	srlB_2	1	10.6833	0.425907	0.425907	0.282052	Kmer
Chicken	DAGNKJNE_02323	14154-1	srlA_2	3	16	1	13	srlA_2	1	10.1886	0.398565	0.398565	0.26988	Kmer
Chicken	DAGNKJNE_02326	14154-1	group_47684	3	16	1	13	DAGNKJNE_02326	10	18.451	0.332395	0.332395	0.349611	Kmer
Chicken	DAGNKJNE_02327	14154-1	group_47685	2	16	1	8	DAGNKJNE_02327	1	9.93365	0.525755	0.474245	0.284936	Kmer
Chicken	DAGNKJNE_02330	14154-1	group_38535	3	17	1	14	DAGNKJNE_02330	1	10.5607	0.34453	0.34453	0.3217	Kmer
Chicken	DAGNKJNE_02332	14154-1	group_38536	3	16	1	13	ligA_2	1	13.1839	0.39339	0.39339	0.35816	Kmer
Chicken	DAGNKJNE_02334	14154-1	group_47708	3	16	1	13	DAGNKJNE_02334	7	13.6391	0.380964	0.380964	0.334679	Kmer
Chicken	DAGNKJNE_02368	14154-1	group_9494	11	59	3	13	DAGNKJNE_02368	3	13.3627	0.400358	0.400358	0.320565	Kmer
Chicken	DAGNKJNE_02369	14154-1	glpT_3	11	64	5	13	glpT_1	4	10.4867	0.484103	0.484103	0.308678	Kmer
Chicken	DAGNKJNE_02370	14154-1	pgtC	16	68	4	14	pgtC	1	9.89438	0.405087	0.405087	0.241315	Kmer
Chicken	DAGNKJNE_02371	14154-1	group_28794	16	72	5	14	glnL_2	6	11.8343	0.419748	0.419748	0.291426	Kmer
Chicken	DAGNKJNE_02372	14154-1	ygeV_2	16	72	5	14	ygeV_1	2	10.3428	0.401709	0.401709	0.296717	Kmer
Chicken	DAGNKJNE_02374	14154-1	group_23454	0	50	0	0	DAGNKJNE_02374	2	12.3312	0.408152	0.408152	0.283126	Kmer
Chicken	DAGNKJNE_02375	14154-1	hsdM_2	10	53	4	1	hsdM_1	3	14.6784	0.575564	0.424436	0.346685	Kmer
Chicken	DAGNKJNE_02376	14154-1	group_23939	0	61	1	1	DAGNKJNE_02376	8	14.8522	0.40796	0.40796	0.31497	Kmer
Chicken	DAGNKJNE_02377	14154-1	hsdR_2	16	67	10	17	hsdR_1	5	10.8476	0.565692	0.434308	0.322281	Kmer
Chicken	DAGNKJNE_02378	14154-1	group_46510	0	56	2	1	ykgG_1	1	11.3073	0.40388	0.40388	0.3224	Kmer
Chicken	DAGNKJNE_02379	14154-1	ykgF_2	6	56	10	15	ykgF_1	8	14.0956	0.38719	0.38719	0.309078	Kmer
Chicken	DAGNKJNE_02380	14154-1	ykgE_2	6	56	9	15	ykgE_1	1	11.9306	0.35113	0.35113	0.34065	Kmer
Chicken	DAGNKJNE_02402	14154-1	ampC	264	336	239	320	ampC	4	14.9449	0.423996	0.423996	0.33651	Kmer
Chicken	DAGNKJNE_02412	14154-1	orn	265	337	240	327	orn	2	10.573	0.872539	0.127461	0.439113	Kmer
Chicken	DAGNKJNE_02429	14154-1	rnr	265	337	240	327	rnr	1	10.6573	0.43316	0.43316	0.32355	Kmer
Chicken	DAGNKJNE_02462	14154-1	group_38108	0	33	0	0	DAGNKJNE_02462	6	12.6004	0.227427	0.227427	0.4359	Kmer,Pan-genome
Chicken	DAGNKJNE_02463	14154-1	group_34023	0	32	0	0	ogrK	5	10.7081	0.347437	0.347437	0.481573	Kmer,Pan-genome
Chicken	DAGNKJNE_02464	14154-1	group_31068	0	32	0	0	DAGNKJNE_02464	16	15.6749	0.209237	0.209237	0.54598	Kmer,Pan-genome
Chicken	DAGNKJNE_02465	14154-1	group_28838	0	17	0	0	gpFI_1	14	13.0757	0.247354	0.247354	0.575819	Kmer
Chicken	DAGNKJNE_02466	14154-1	group_46754	0	19	0	0	DAGNKJNE_02466	2	10.6855	0.426658	0.426658	0.356941	Kmer
Chicken	DAGNKJNE_02467	14154-1	group_28841	0	19	0	0	DAGNKJNE_02467	1	9.88341	0.055	0.055	0.78012	Kmer
Chicken	DAGNKJNE_02468	14154-1	group_38525	0	8	0	0	DAGNKJNE_02468	42	21.1007	0.152896	0.152896	0.643481	Kmer
Chicken	DAGNKJNE_02469	14154-1	group_34012	0	11	0	0	DAGNKJNE_02469	5	10.5518	0.064597	0.064597	0.679544	Kmer
Chicken	DAGNKJNE_02470	14154-1	group_31073	0	34	1	0	tfaE_1	8	14.7851	0.2931	0.2931	0.486334	Kmer,Pan-genome
Chicken	DAGNKJNE_02471	14154-1	stfE_3	0	30	0	0	stfE_1	10	13.5509	0.130056	0.130056	0.545689	Kmer
Chicken	DAGNKJNE_02472	14154-1	group_34016	0	24	0	0	DAGNKJNE_02472	5	11.6734	0.129503	0.129503	0.627569	Kmer
Chicken	DAGNKJNE_02473	14154-1	group_31065	0	17	0	0	DAGNKJNE_02473	6	12.8461	0.0960238	0.0960238	0.582191	Kmer
Chicken	DAGNKJNE_02474	14154-1	group_46751	0	13	0	0	DAGNKJNE_02474	4	10.5095	0.0567686	0.0567686	0.723321	Kmer
Chicken	DAGNKJNE_02475	14154-1	group_34010	0	12	0	0	DAGNKJNE_02475	10	19.9207	0.173067	0.173067	0.535439	Kmer
Chicken	DAGNKJNE_02476	14154-1	group_46753	0	34	0	0	DAGNKJNE_02476	6	10.7724	0.260756	0.260756	0.539865	Kmer,Pan-genome
Chicken	DAGNKJNE_02477	14154-1	group_23947	0	14	0	0	DAGNKJNE_02477	9	13.876	0.184129	0.184129	0.517842	Kmer
Chicken	DAGNKJNE_02478	14154-1	group_38190	0	35	0	0	DAGNKJNE_02478	10	13.0928	0.0828736	0.0828736	0.636746	Kmer,Pan-genome
Chicken	DAGNKJNE_02479	14154-1	group_38526	0	34	0	0	rrrD_1	4	9.94298	0.0560215	0.0560215	0.739614	Kmer,Pan-genome
Chicken	DAGNKJNE_02480	14154-1	group_34018	0	36	0	0	DAGNKJNE_02480	3	13.9771	0.301397	0.301397	0.409636	Kmer,Pan-genome
Chicken	DAGNKJNE_02481	14154-1	group_47668	0	23	0	0	DAGNKJNE_02481	1	9.92933	0.055	0.055	0.782022	Kmer
Chicken	DAGNKJNE_02482	14154-1	group_38191	0	31	0	0	DAGNKJNE_02482	3	10.5095	0.0567543	0.0567543	0.773038	Kmer
Chicken	DAGNKJNE_02483	14154-1	group_34247	0	12	0	0	DAGNKJNE_02483	7	10.7611	0.135842	0.135842	0.601854	Kmer
Chicken	DAGNKJNE_02484	14154-1	group_23950	0	16	0	0	DAGNKJNE_02484	9	12.503	0.0970732	0.0970732	0.566643	Kmer
Chicken	DAGNKJNE_02485	14154-1	group_25278	0	33	0	0	DAGNKJNE_02485	7	13.2846	0.13405	0.13405	0.58942	Kmer,Pan-genome
Chicken	DAGNKJNE_02486	14154-1	group_28833	0	35	0	0	DAGNKJNE_02486	18	14.4885	0.163558	0.163558	0.597558	Kmer,Pan-genome
Chicken	DAGNKJNE_02487	14154-1	group_26919	0	13	0	0	DAGNKJNE_02487	14	13.5209	0.153166	0.153166	0.519998	Kmer
Chicken	DAGNKJNE_02489	14154-1	group_532	0	33	0	0	DAGNKJNE_02489	1	10.0341	0.0591451	0.0591451	0.807736	Kmer
Chicken	DAGNKJNE_02492	14154-1	group_47669	0	34	0	0	DAGNKJNE_02492	3	10.4217	0.0939091	0.0939091	0.550351	Kmer,Pan-genome
Chicken	DAGNKJNE_02493	14154-1	group_38192	0	35	0	0	DAGNKJNE_02493	12	12.1889	0.22728	0.22728	0.564095	Kmer,Pan-genome
Chicken	DAGNKJNE_02494	14154-1	group_38527	0	34	0	0	DAGNKJNE_02494	2	11.5177	0.282942	0.282942	0.351336	Kmer,Pan-genome
Chicken	DAGNKJNE_02495	14154-1	group_47670	0	10	0	0	DAGNKJNE_02495	2	12.3848	0.109555	0.109555	0.4641	Kmer
Chicken	DAGNKJNE_02496	14154-1	group_46599	0	34	0	0	DAGNKJNE_02496	5	16.2003	0.265339	0.265339	0.453476	Kmer,Pan-genome
Chicken	DAGNKJNE_02497	14154-1	group_38103	0	34	0	0	DAGNKJNE_02497	4	13.1128	0.256631	0.256631	0.511547	Kmer,Pan-genome
Chicken	DAGNKJNE_02500	14154-1	group_38105	0	34	0	0	DAGNKJNE_02500	1	13.4611	0.3888	0.3888	0.34996	Kmer,Pan-genome
Chicken	DAGNKJNE_02501	14154-1	group_46602	0	34	0	0	DAGNKJNE_02501	6	10.8558	0.150958	0.150958	0.409342	Kmer,Pan-genome
Chicken	DAGNKJNE_02504	14154-1	group_38106	0	34	0	0	DAGNKJNE_02504	1	10.1165	0.104466	0.104466	0.55084	Kmer,Pan-genome
Chicken	DAGNKJNE_02505	14154-1	group_46605	0	34	0	0	DAGNKJNE_02505	10	16.6456	0.240767	0.240767	0.438673	Kmer,Pan-genome
Chicken	DAGNKJNE_02506	14154-1	group_23761	0	11	0	0	xerD_1	3	15.3412	0.341547	0.341547	0.35805	Kmer
Chicken	DAGNKJNE_02508	14154-1	group_38110	6	18	3	22	DAGNKJNE_02508	3	15.5061	0.451984	0.451984	0.381083	Kmer
Chicken	DAGNKJNE_02515	14154-1	ytfI	38	94	31	53	ytfI	2	10.0077	0.456032	0.456032	0.297557	Kmer
Chicken	DAGNKJNE_02527	14154-1	ytfR	166	145	113	199	ytfR	5	11.4604	0.44758	0.44758	0.312059	Kmer
Chicken	DAGNKJNE_02529	14154-1	yjfF	265	337	240	327	yjfF	2	10.7092	0.460215	0.460215	0.30804	Kmer
Chicken	DAGNKJNE_02532	14154-1	yjgA	265	337	240	327	yjgA	2	13.4826	0.422736	0.422736	0.318366	Kmer
Chicken	DAGNKJNE_02536	14154-1	relE_1	14	34	6	25	relE_1	4	12.0316	0.236134	0.236134	0.402021	Kmer
Chicken	DAGNKJNE_02539	14154-1	treC	259	327	232	318	treC	1	13.5462	0.65851	0.34149	0.39626	Kmer
Chicken	DAGNKJNE_02540	14154-1	group_16911	28	42	17	44	treB	1	10.2078	0.419253	0.419253	0.307515	Kmer
Chicken	DAGNKJNE_02549	14154-1	tabA	260	261	229	257	tabA	14	10.1052	0.135445	0.135445	0.599763	Kmer
Chicken	DAGNKJNE_02550	14154-1	group_4196	73	94	72	99	yjgL	3	10.3929	0.258768	0.258768	0.388616	Kmer
Chicken	DAGNKJNE_02561,BMBCHAJJ_02879	14154-1,C26521	yjgB	171	185	181	166	yjgB	3	10.4147	0.368076	0.368076	0.385223	Kmer
Chicken	DAGNKJNE_02564	14154-1	group_31212	6	16	2	4	DAGNKJNE_02564	2	12.8732	0.417625	0.417625	0.31768	Kmer
Chicken	DAGNKJNE_02566	14154-1	group_10821	12	15	3	12	yjhR_1	12	13.8343	0.414	0.414	0.295386	Kmer
Chicken	DAGNKJNE_02577	14154-1	group_13416	15	33	11	34	DAGNKJNE_02577	1	10.1089	0.421021	0.421021	0.296242	Kmer
Chicken	DAGNKJNE_02588	14154-1	yfaA	120	265	145	218	yfaA	1	11.0095	0.41972	0.41972	0.35039	Kmer
Chicken	DAGNKJNE_02665	14154-1	group_18193	260	312	237	319	DAGNKJNE_02665	1	10.2041	0.723263	0.276737	0.401937	Kmer
Chicken	DAGNKJNE_02668	14154-1	mglA	264	332	239	327	mglA	2	13.6458	0.547785	0.452215	0.4367	Kmer
Chicken	DAGNKJNE_02675	14154-1	yohK	265	337	239	327	yohK	2	11.3846	0.525105	0.474895	0.337962	Kmer
Chicken	DAGNKJNE_02703	14154-1	group_2420	32	43	43	57	DAGNKJNE_02703	3	13.376	0.413543	0.413543	0.319885	Kmer
Chicken	DAGNKJNE_02711	14154-1	yehA	164	151	127	181	yehA	3	11.3723	0.358189	0.358189	0.341302	Kmer
Chicken	DAGNKJNE_02715	14154-1	thiM	236	273	217	313	thiM	1	10.9896	0.389622	0.389622	0.328265	Kmer
Chicken	DAGNKJNE_02752	14154-1	fumB	217	208	196	181	fumB	3	9.9969	0.856555	0.143445	0.473654	Kmer
Chicken	DAGNKJNE_02760	14154-1	eptA	246	322	226	322	eptA	2	10.6901	0.751153	0.248847	0.368151	Kmer
Chicken	DAGNKJNE_02778	14154-1	phnL	260	331	238	323	phnL	2	11.8706	0.345763	0.345763	0.358318	Kmer
Chicken	DAGNKJNE_02803	14154-1	actP	199	231	191	174	actP	1	11.5666	0.400929	0.400929	0.322141	Kmer
Chicken	DAGNKJNE_02804	14154-1	group_6359	86	118	127	100	DAGNKJNE_02804	2	11.148	0.435613	0.435613	0.324345	Kmer
Chicken	DAGNKJNE_02825	14154-1	group_28940	6	21	27	1	pinE_2	1	10.3235	0.485646	0.485646	0.271646	Kmer
Chicken	DAGNKJNE_02826	14154-1	group_4282	2	6	1	6	stfE_2	2	10.154	0.380722	0.380722	0.277267	Kmer
Chicken	DAGNKJNE_02827	14154-1	group_23975	5	7	3	12	tfaE_2	11	14.7851	0.407256	0.407256	0.334614	Kmer
Chicken	DAGNKJNE_02828	14154-1	group_915	0	2	1	0	ycfK	1	10.154	0.411511	0.411511	0.268633	Kmer
Chicken	DAGNKJNE_02835	14154-1	group_46921	3	17	8	2	DAGNKJNE_02835	3	12.4289	0.395517	0.395517	0.294511	Kmer
Chicken	DAGNKJNE_02839	14154-1	group_12904	26	28	41	20	DAGNKJNE_02839	1	12.5866	0.38983	0.38983	0.32508	Kmer
Chicken	DAGNKJNE_02847	14154-1	group_24595	41	84	51	49	DAGNKJNE_02847	2	10.6712	0.457038	0.457038	0.263754	Kmer
Chicken	DAGNKJNE_02860	14154-1	group_9293	34	57	22	27	DAGNKJNE_02860	2	10.3563	0.536814	0.463186	0.286361	Kmer
Chicken	DAGNKJNE_02865	14154-1	group_10714	8	16	7	11	yfdO_1	1	10.9486	0.40099	0.40099	0.287848	Kmer
Chicken	DAGNKJNE_02867	14154-1	group_26323	13	26	13	17	ymfL	1	11.1301	0.441545	0.441545	0.273293	Kmer
Chicken	DAGNKJNE_02868	14154-1	group_43722	13	26	15	17	dicC	1	10.4075	0.689247	0.310753	0.269278	Kmer
Chicken	DAGNKJNE_02869	14154-1	group_43721	13	26	14	17	ymfK_2	4	11.3417	0.486939	0.486939	0.28877	Kmer
Chicken	DAGNKJNE_02881	14154-1	group_528	2	10	1	3	yfdT_1	1	10.8035	0.407444	0.407444	0.281707	Kmer
Chicken	DAGNKJNE_02883	14154-1	group_19196	45	67	38	40	DAGNKJNE_02883	11	11.2928	0.435177	0.435177	0.275085	Kmer
Chicken	DAGNKJNE_02886	14154-1	group_33858	9	49	17	20	DAGNKJNE_02886	2	11.1072	0.484772	0.484772	0.313417	Kmer
Chicken	DAGNKJNE_02896	14154-1	group_8216	21	69	39	71	DAGNKJNE_02896	1	10.6869	0.499918	0.499918	0.358663	Kmer
Chicken	DAGNKJNE_02897	14154-1	malM	265	337	240	327	malM	1	10.7824	0.888949	0.111051	0.528242	Kmer
Chicken	DAGNKJNE_02907	14154-1	yjbF	265	337	240	327	yjbF	1	11.4504	0.49432	0.49432	0.315825	Kmer
Chicken	DAGNKJNE_02913	14154-1	lsrR_2	46	169	36	164	lsrR_2	2	10.6595	0.508738	0.491262	0.329867	Kmer
Chicken	DAGNKJNE_02922	14154-1	metH	256	330	234	313	metH	3	10.4052	0.639784	0.360216	0.328089	Kmer
Chicken	DAGNKJNE_02923	14154-1	iclR	265	337	240	327	iclR	1	10.3747	0.348758	0.348758	0.329152	Kmer
Chicken	DAGNKJNE_02924	14154-1	arpA_2	252	197	211	183	arpA_2	6	11.6081	0.47544	0.47544	0.313616	Kmer
Chicken	DAGNKJNE_02926	14154-1	aceA	265	337	240	326	aceA	1	10.3672	0.395133	0.395133	0.303541	Kmer
Chicken	DAGNKJNE_02938	14154-1	group_26779	8	27	19	15	DAGNKJNE_02938	4	12.9314	0.343896	0.343896	0.363872	Kmer
Chicken	DAGNKJNE_02948	14154-1	bhsA_1	11	28	13	22	bhsA_1	1	10.4544	0.28985	0.28985	0.40259	Kmer
Chicken	DAGNKJNE_02968	14154-1	fldB	265	337	240	327	fldB	1	9.93842	0.182064	0.182064	0.337798	Kmer
Chicken	DAGNKJNE_02973	14154-1	lysS	265	337	240	327	lysS	1	12.2563	0.79248	0.20752	0.36955	Kmer
Chicken	DAGNKJNE_02980	14154-1	guaD	254	315	207	306	guaD	1	10.395	0.378097	0.378097	0.322527	Kmer
Chicken	DAGNKJNE_02993	14154-1	ygeW	257	321	217	309	ygeW	2	10.2274	0.21314	0.21314	0.405996	Kmer
Chicken	DAGNKJNE_03002	14154-1	invF	54	93	31	59	invF	1	10.959	0.43857	0.43857	0.34351	Kmer
Chicken	DAGNKJNE_03003	14154-1	hofQ_1	30	62	16	37	hofQ_2	1	10.4227	0.460011	0.460011	0.313315	Kmer
Chicken	DAGNKJNE_03005	14154-1	group_15966	49	87	24	52	flhA_2	4	13.9213	0.4558	0.4558	0.344629	Kmer
Chicken	DAGNKJNE_03009	14154-1	spaO	181	156	116	123	spaO	1	9.83535	0.386032	0.386032	0.320832	Kmer
Chicken	DAGNKJNE_03016	14154-1	group_9187	26	62	11	45	prgH	1	10.3461	0.428071	0.428071	0.322414	Kmer
Chicken	DAGNKJNE_03021	14154-1	group_18703	19	48	5	36	ygeM	3	13.078	0.432483	0.432483	0.333524	Kmer
Chicken	DAGNKJNE_03023	14154-1	group_22367	22	54	6	39	DAGNKJNE_03023	6	14.5359	0.399759	0.399759	0.315736	Kmer
Chicken	DAGNKJNE_03025	14154-1	group_6830	86	91	58	58	ygeH_1	2	11.4266	0.459844	0.459844	0.300721	Kmer
Chicken	DAGNKJNE_03028	14154-1	group_33158	22	49	5	41	DAGNKJNE_03028	2	10.3137	0.467012	0.467012	0.331237	Kmer
Chicken	DAGNKJNE_03031	14154-1	yqeJ	220	164	135	151	yqeJ	1	12.6151	0.38924	0.38924	0.37576	Kmer
Chicken	DAGNKJNE_03047	14154-1	ygdQ	265	337	240	327	ygdQ	1	11.4424	0.476204	0.476204	0.289888	Kmer
Chicken	DAGNKJNE_03059	14154-1	ptrA	261	334	235	322	ptrA	4	10.3244	0.91301	0.0869903	0.566182	Kmer
Chicken	DAGNKJNE_03074	14154-1	rlmM	250	321	222	313	rlmM	1	10.6447	0.373979	0.373979	0.297819	Kmer
Chicken	DAGNKJNE_03075	14154-1	fucR	265	337	240	327	fucR	1	9.83713	0.439	0.439	0.295473	Kmer
Chicken	DAGNKJNE_03117	14154-1	fhuE	265	328	234	324	fhuE	3	10.0269	0.512101	0.487899	0.279888	Kmer
Chicken	DAGNKJNE_03135	14154-1	group_30375	14	76	9	64	DAGNKJNE_03135	1	9.94962	0.491946	0.491946	0.301543	Kmer
Chicken	DAGNKJNE_03136	14154-1	group_36860	14	76	9	64	DAGNKJNE_03136	2	13.2028	0.441609	0.441609	0.344078	Kmer
Chicken	DAGNKJNE_03148	14154-1	flgA	265	337	239	327	flgA	1	10.2968	0.407551	0.407551	0.289133	Kmer
Chicken	DAGNKJNE_03188	14154-1	group_14908	45	81	21	65	DAGNKJNE_03188	4	11.5439	0.381999	0.381999	0.294721	Kmer
Chicken	DAGNKJNE_03194	14154-1	group_25268	9	25	3	20	DAGNKJNE_03194	1	12.1668	0.366646	0.366646	0.349768	Kmer
Chicken	DAGNKJNE_03204	14154-1	rutF	261	329	229	322	rutF_1	1	10.0823	0.347082	0.347082	0.316711	Kmer
Chicken	DAGNKJNE_03210	14154-1	yccE	233	180	208	177	yccE	1	9.82189	0.880544	0.119456	0.426533	Kmer
Chicken	DAGNKJNE_03214	14154-1	torA	215	275	174	261	torA	1	10.0844	0.830621	0.169379	0.408463	Kmer
Chicken	DAGNKJNE_03234	14154-1	tusE	265	337	240	327	tusE	3	10.9862	0.910611	0.0893893	0.522306	Kmer
Chicken	DAGNKJNE_03262	14154-1	group_15799	11	23	9	19	ssuD	1	10.3549	0.39862	0.39862	0.310152	Kmer
Chicken	DAGNKJNE_03263	14154-1	group_14576	22	135	16	143	ssuC	2	11.2035	0.400765	0.400765	0.330581	Kmer
Chicken	DAGNKJNE_03265	14154-1	group_45014	15	26	0	7	DAGNKJNE_03265	2	11.7663	0.477771	0.477771	0.308472	Kmer
Chicken	DAGNKJNE_03270	14154-1	group_15767	8	20	5	11	ybiR	2	10.0187	0.329083	0.329083	0.336444	Kmer
Chicken	DAGNKJNE_03274	14154-1	group_43896	17	40	5	47	exuT_2	2	10.8331	0.365278	0.365278	0.329167	Kmer
Chicken	DAGNKJNE_03316	14154-1	rlmC	262	337	234	315	rlmC	1	10.5122	0.366375	0.366375	0.318802	Kmer
Chicken	DAGNKJNE_03317	14154-1	group_27972	5	18	2	6	ulaA_2	1	12.0132	0.371111	0.371111	0.342616	Kmer
Chicken	DAGNKJNE_03327	14154-1	group_8691	30	62	24	63	DAGNKJNE_03327	4	11.1752	0.471901	0.471901	0.321748	Kmer
Chicken	DAGNKJNE_03336	14154-1	ybjE	265	337	240	327	ybjE	2	10.538	0.415129	0.415129	0.286496	Kmer
Chicken	DAGNKJNE_03347	14154-1	aat	265	337	240	327	aat	2	11.6776	0.677323	0.322677	0.413264	Kmer
Chicken	DAGNKJNE_03352	14154-1	ftsK	265	333	237	325	ftsK	1	10.5617	0.518303	0.481697	0.347394	Kmer
Chicken	DAGNKJNE_03361	14154-1	ycaM	213	192	168	180	ycaM	1	10.0298	0.906298	0.0937021	0.540457	Kmer
Chicken	DAGNKJNE_03400	14154-1	group_932	83	134	33	61	DAGNKJNE_03400	1	9.93984	0.242742	0.242742	0.295828	Kmer
Chicken	DAGNKJNE_03406	14154-1	ipaB	11	49	13	33	ipaB	1	13.4969	0.48465	0.48465	0.29609	Kmer
Chicken	DAGNKJNE_03407	14154-1	group_12639	27	64	24	49	DAGNKJNE_03407	3	11.9967	0.43703	0.43703	0.305995	Kmer
Chicken	DAGNKJNE_03408	14154-1	sipD	28	65	25	52	sipD	1	10.2672	0.476457	0.476457	0.248202	Kmer
Chicken	DAGNKJNE_03409	14154-1	ygeH_2	24	53	16	35	ygeH_2	8	12.2054	0.459313	0.459313	0.320136	Kmer
Chicken	DAGNKJNE_03410	14154-1	group_4049	9	19	1	12	yeeJ_1	13	11.4311	0.392738	0.392738	0.323112	Kmer
Chicken	DAGNKJNE_03411	14154-1	group_11773	26	68	21	99	nepI_1	2	13.4102	0.514985	0.485015	0.403835	Kmer
Chicken	DAGNKJNE_03413	14154-1	group_32854	32	84	26	121	higA-2	2	10.7373	0.467632	0.467632	0.340924	Kmer
Chicken	DAGNKJNE_03416	14154-1	ade	258	303	225	291	ade	1	11.7685	0.87591	0.12409	0.52567	Kmer
Chicken	DAGNKJNE_03417	14154-1	group_9803	1	13	1	5	DAGNKJNE_03417	5	11.2795	0.624211	0.375789	0.280935	Kmer
Chicken	DAGNKJNE_03420	14154-1	uhpB	246	321	204	310	uhpB	2	10.9158	0.405245	0.405245	0.304268	Kmer
Chicken	DAGNKJNE_03422	14154-1	group_20380	11	43	12	33	DAGNKJNE_03422	1	10.266	0.253418	0.253418	0.421122	Kmer
Chicken	DAGNKJNE_03423	14154-1	group_26848	6	29	6	22	DAGNKJNE_03423	1	10.9235	0.32421	0.32421	0.33652	Kmer
Chicken	DAGNKJNE_03443	14154-1	cbrA	253	307	207	303	cbrA	1	10.2249	0.392505	0.392505	0.283747	Kmer
Chicken	DAGNKJNE_03444	14154-1	group_10438	36	166	24	154	dgoT	2	11.8178	0.43299	0.43299	0.377075	Kmer
Chicken	DAGNKJNE_03455	14154-1	dnaA	265	337	240	327	dnaA	2	12.084	0.524127	0.475873	0.37776	Kmer
Chicken	DAGNKJNE_03460	14154-1	tnaA	235	288	220	295	tnaA	1	10.2572	0.406042	0.406042	0.300463	Kmer
Chicken	DAGNKJNE_03468	14154-1	group_17245	5	28	3	16	DAGNKJNE_03468	3	10.4978	0.467705	0.467705	0.288815	Kmer
Chicken	DAGNKJNE_03470	14154-1	group_25209	14	47	15	41	DAGNKJNE_03470	1	10.8556	0.398684	0.398684	0.328969	Kmer
Chicken	DAGNKJNE_03471	14154-1	group_18041	7	29	3	18	DAGNKJNE_03471	12	12.1665	0.418825	0.418825	0.330623	Kmer
Chicken	DAGNKJNE_03477	14154-1	group_25088	13	63	11	45	elfG	2	10.88	0.418176	0.418176	0.319471	Kmer
Chicken	DAGNKJNE_03478	14154-1	elfC_2	152	124	86	118	elfC_2	2	10.7297	0.667337	0.332663	0.380031	Kmer
Chicken	DAGNKJNE_03479	14154-1	fimC_2	167	131	87	130	fimC_3	1	10.1043	0.924692	0.0753077	0.544527	Kmer
Chicken	DAGNKJNE_03497	14154-1	viaA	262	325	235	304	viaA	1	10.2031	0.431505	0.431505	0.313022	Kmer
Chicken	DAGNKJNE_03538	14154-1	wcaE	226	327	217	295	wcaE	5	13.8541	0.426122	0.426122	0.316884	Kmer
Chicken	DAGNKJNE_03540	14154-1	gmd	229	332	221	301	gmd	1	9.91211	0.243438	0.243438	0.287583	Kmer
Chicken	DAGNKJNE_03547	14154-1	wzxC	229	326	219	303	wzxC	1	10.1257	0.453343	0.453343	0.279697	Kmer
Chicken	DAGNKJNE_03550	14154-1	wcaM	224	287	210	296	wcaM	1	9.93989	0.741463	0.258537	0.259211	Kmer
Chicken	DAGNKJNE_03551	14154-1	galF	151	250	153	215	galF	1	10.7282	0.370776	0.370776	0.321724	Kmer
Chicken	DAGNKJNE_03553	14154-1	group_28820	4	14	4	8	DAGNKJNE_03553	3	11.5378	0.351189	0.351189	0.294525	Kmer
Chicken	DAGNKJNE_03554	14154-1	cpsB_1	4	13	4	8	cpsB_2	5	14.3551	0.391676	0.391676	0.318022	Kmer
Chicken	DAGNKJNE_03555	14154-1	group_46557	4	13	4	8	glmM_2	5	15.619	0.338676	0.338676	0.380926	Kmer
Chicken	DAGNKJNE_03556	14154-1	group_31008	4	13	4	8	DAGNKJNE_03556	13	14.4892	0.328066	0.328066	0.326714	Kmer
Chicken	DAGNKJNE_03557	14154-1	group_33968	4	13	4	8	DAGNKJNE_03557	6	12.1662	0.319661	0.319661	0.311972	Kmer
Chicken	DAGNKJNE_03560	14154-1	wzzB	205	293	199	287	wzzB	1	10.101	0.337677	0.337677	0.260882	Kmer
Chicken	DAGNKJNE_03567	14154-1	hisD	263	334	237	321	hisD	1	10.5171	0.380779	0.380779	0.288189	Kmer
Chicken	DAGNKJNE_03568	14154-1	hisG	265	337	240	327	hisG	2	10.2546	0.412027	0.412027	0.255956	Kmer
Chicken	DAGNKJNE_03572	14154-1	sbcB	265	337	240	326	sbcB	1	11.8125	0.376152	0.376152	0.285	Kmer
Chicken	DAGNKJNE_03581	14154-1	adhE_1	35	60	36	65	adhE_2	1	10.6181	0.427602	0.427602	0.261276	Kmer
Chicken	DAGNKJNE_03585	14154-1	group_26061	35	60	35	67	DAGNKJNE_03585	1	9.85008	0.491723	0.491723	0.249489	Kmer
Chicken	DAGNKJNE_03590	14154-1	ddrA	34	59	35	67	ddrA	4	10.501	0.362989	0.362989	0.311544	Kmer
Chicken	DAGNKJNE_03593	14154-1	pduC	35	59	36	65	pduC	1	9.87472	0.844613	0.155387	0.33014	Kmer
Chicken	DAGNKJNE_03613	14154-1	group_692	50	28	28	50	yeeJ_2	1	10.5067	0.88762	0.11238	0.53503	Kmer
Chicken	DAGNKJNE_03622	14154-1	group_10830	13	23	15	22	yihO	1	10.1753	0.627263	0.372737	0.246432	Kmer
Chicken	DAGNKJNE_03625	14154-1	group_85	182	164	184	159	yihR	1	10.0972	0.433381	0.433381	0.296577	Kmer
Chicken	DAGNKJNE_03635	14154-1	group_8194	102	141	140	103	DAGNKJNE_03635	5	13.1242	0.327135	0.327135	0.363741	Kmer
Chicken	DAGNKJNE_03641	14154-1	fdoH	265	337	240	326	fdoH	1	10.1043	0.924692	0.0753077	0.544527	Kmer
Chicken	DAGNKJNE_03677	14154-1	rraA	265	337	240	327	rraA	1	12.2317	0.425364	0.425364	0.310596	Kmer
Chicken	DAGNKJNE_03688	14154-1	metL	260	334	239	322	metL	2	9.91877	0.401056	0.401056	0.310395	Kmer
Chicken	DAGNKJNE_03690	14154-1	ushA_2	29	167	20	162	ushA_2	1	10.1314	0.410192	0.410192	0.321808	Kmer
Chicken	DAGNKJNE_03701	14154-1	pflC	242	329	234	309	pflC	1	11.9394	0.35774	0.35774	0.34759	Kmer
Chicken	DAGNKJNE_03705	14154-1	ppc	265	337	240	327	ppc	5	10.9349	0.433411	0.433411	0.329164	Kmer
Chicken	DAGNKJNE_03717	14154-1	group_10310	14	23	10	8	insF-1_1	9	14.8579	0.49473	0.49473	0.274022	Kmer
Chicken	DAGNKJNE_03721	14154-1	group_3716	19	20	3	10	DAGNKJNE_03721	1	10.0871	0.414129	0.414129	0.270129	Kmer
Chicken	DAGNKJNE_03724	14154-1	group_1028	86	114	53	144	yfjQ_2	7	13.7099	0.454736	0.454736	0.33145	Kmer
Chicken	DAGNKJNE_03726	14154-1	yfjX_2	50	85	25	65	yafX	1	13.719	0.34385	0.34385	0.36419	Kmer
Chicken	DAGNKJNE_03728	14154-1	group_2961	34	16	5	28	yeeT_4	1	13.4048	0.1953	0.1953	0.40305	Kmer
Chicken	DAGNKJNE_03730	14154-1	group_992	8	24	2	4	cbeA_4	3	17.3013	0.405943	0.405943	0.345953	Kmer
Chicken	DAGNKJNE_03734	14154-1	group_940	36	42	8	13	DAGNKJNE_03734	1	10.331	0.483427	0.483427	0.242469	Kmer
Chicken	DAGNKJNE_03743	14154-1	ttdA	261	335	240	325	ttdA	2	13.6025	0.65507	0.34493	0.385324	Kmer
Chicken	DAGNKJNE_03749	14154-1	ygiM	265	337	240	327	ygiM	1	10.0554	0.534	0.466	0.272717	Kmer
Chicken	DAGNKJNE_03756	14154-1	group_26146	40	183	35	165	DAGNKJNE_03756	8	10.5429	0.449237	0.449237	0.314132	Kmer
Chicken	DAGNKJNE_03757	14154-1	ribB	265	337	240	327	ribB	2	10.0457	0.183533	0.183533	0.387512	Kmer
Chicken	DAGNKJNE_03761	14154-1	group_33097	16	73	11	63	dsbI	1	11.0565	0.45113	0.45113	0.46232	Kmer
Chicken	DAGNKJNE_03771	14154-1	parE	265	337	240	327	parE	4	13.5181	0.374862	0.374862	0.399385	Kmer
Chicken	DAGNKJNE_03772	14154-1	fhuA_1	21	131	25	126	fhuA_2	3	12.5626	0.39287	0.39287	0.35242	Kmer
Chicken	DAGNKJNE_03775	14154-1	fecD_2	26	164	31	150	fecD_4	5	16.6235	0.37122	0.37122	0.379834	Kmer
Chicken	DAGNKJNE_03777	14154-1	yebK_2	26	164	31	150	yebK_2	1	10.4508	0.458423	0.458423	0.398113	Kmer
Chicken	DAGNKJNE_03785	14154-1	plsC	265	337	240	327	plsC	4	19.4381	0.37057	0.37057	0.398672	Kmer
Chicken	DAGNKJNE_03804	14154-1	hybB	264	335	240	325	hybB	1	11.1022	0.45722	0.45722	0.32985	Kmer
Chicken	DAGNKJNE_03810	14154-1	yghU	180	301	184	268	yghU	1	11.0951	0.38193	0.38193	0.34374	Kmer
Chicken	DAGNKJNE_03811	14154-1	gss	188	302	184	269	gss	1	12.5536	0.32735	0.32735	0.34772	Kmer
Chicken	DAGNKJNE_03817	14154-1	group_11116	9	15	12	12	DAGNKJNE_03817	2	13.382	0.38199	0.38199	0.351359	Kmer
Chicken	DAGNKJNE_03819	14154-1	lptF_1	231	277	174	295	lptF_2	1	10.4373	0.289979	0.289979	0.396845	Kmer
Chicken	DAGNKJNE_03824	14154-1	group_13594	25	128	14	98	DAGNKJNE_03824	5	14.789	0.42288	0.42288	0.316134	Kmer
Chicken	DAGNKJNE_03827	14154-1	group_20352	25	132	14	102	yeeJ_3	1	10.7143	0.55702	0.44298	0.259796	Kmer
Chicken	DAGNKJNE_03839	14154-1	sseA	256	333	232	312	sseA	1	9.90467	0.469617	0.469617	0.298702	Kmer
Chicken	DAGNKJNE_03856	14154-1	hcaE	253	251	224	217	hcaE	3	10.3549	0.451987	0.451987	0.324363	Kmer
Chicken	DAGNKJNE_03863	14154-1	yphC	244	315	202	294	yphC	2	11.5119	0.484995	0.484995	0.36656	Kmer
Chicken	DAGNKJNE_03864	14154-1	yphD	238	244	218	185	yphD	1	11.4549	0.384263	0.384263	0.317869	Kmer
Chicken	DAGNKJNE_03874	14154-1	envZ_2	265	333	238	324	envZ_9	1	11.1359	0.55274	0.44726	0.35744	Kmer
Chicken	DAGNKJNE_03875	14154-1	purL	255	316	235	309	purL	1	10.8505	0.4873	0.4873	0.39832	Kmer
Chicken	DAGNKJNE_03880	14154-1	yfhL	265	337	240	327	yfhL	1	10.0527	0.902989	0.0970106	0.553606	Kmer
Chicken	DAGNKJNE_03895	14154-1	group_42853	5	26	12	11	DAGNKJNE_03895	3	15.0863	0.441199	0.441199	0.313956	Kmer
Chicken	DAGNKJNE_03898	14154-1	mshD	0	25	14	7	DAGNKJNE_03898	2	10.4791	0.336534	0.336534	0.272421	Kmer
Chicken	DAGNKJNE_03900	14154-1	group_32474	5	25	5	10	DAGNKJNE_03900	1	10.4337	0.365687	0.365687	0.31025	Kmer
Chicken	DAGNKJNE_03902	14154-1	group_38546	0	12	0	1	DAGNKJNE_03902	1	10.0415	0.570979	0.429021	0.243947	Kmer
Chicken	DAGNKJNE_03905	14154-1	group_3627	4	21	2	11	DAGNKJNE_03905	16	13.7281	0.375783	0.375783	0.3194	Kmer
Chicken	DAGNKJNE_03906	14154-1	group_19075	2	24	9	11	DAGNKJNE_03906	12	20.2435	0.407361	0.407361	0.337305	Kmer
Chicken	DAGNKJNE_03907	14154-1	group_29804	4	26	15	11	DAGNKJNE_03907	2	10.2375	0.735204	0.264796	0.311612	Kmer
Chicken	DAGNKJNE_03909	14154-1	group_32472	4	26	15	11	DAGNKJNE_03909	1	10.107	0.490948	0.490948	0.279219	Kmer
Chicken	DAGNKJNE_03911	14154-1	group_20875	4	24	15	11	smc_2	15	18.2791	0.410347	0.410347	0.33154	Kmer
Chicken	DAGNKJNE_03915	14154-1	group_42847	3	25	9	11	DAGNKJNE_03915	1	11.2624	0.342899	0.342899	0.309606	Kmer
Chicken	DAGNKJNE_03919	14154-1	group_29803	3	25	9	11	DAGNKJNE_03919	2	10.1901	0.5047	0.4953	0.303021	Kmer
Chicken	DAGNKJNE_03920	14154-1	cgkA	2	25	9	11	cgkA	4	10.6883	0.397048	0.397048	0.281021	Kmer
Chicken	DAGNKJNE_03923	14154-1	group_36191	4	25	9	11	DAGNKJNE_03923	2	12.4862	0.328341	0.328341	0.304674	Kmer
Chicken	DAGNKJNE_03924	14154-1	group_32468	4	26	18	11	DAGNKJNE_03924	4	10.6623	0.416404	0.416404	0.290797	Kmer
Chicken	DAGNKJNE_03926	14154-1	group_42841	4	25	9	11	DAGNKJNE_03926	1	10.2347	0.5215	0.4785	0.294281	Kmer
Chicken	DAGNKJNE_03927	14154-1	group_27666	2	18	10	5	DAGNKJNE_03927	3	10.4263	0.413116	0.413116	0.296771	Kmer
Chicken	DAGNKJNE_03929	14154-1	group_42840	4	25	9	11	DAGNKJNE_03929	1	11.4306	0.394566	0.394566	0.315657	Kmer
Chicken	DAGNKJNE_03930	14154-1	group_36189	4	25	9	11	parB	6	12.1517	0.387418	0.387418	0.286154	Kmer
Chicken	DAGNKJNE_03931	14154-1	recG_2	3	25	9	11	recG_1	9	12.2361	0.381018	0.381018	0.311908	Kmer
Chicken	DAGNKJNE_03932	14154-1	group_47692	2	16	0	5	DAGNKJNE_03932	1	10.2111	0.457904	0.457904	0.296617	Kmer
Chicken	DAGNKJNE_03933	14154-1	group_47691	2	17	0	5	DAGNKJNE_03933	4	13.0866	0.472394	0.472394	0.296291	Kmer
Chicken	DAGNKJNE_03934	14154-1	group_38540	2	18	0	5	DAGNKJNE_03934	4	10.7562	0.370153	0.370153	0.295605	Kmer
Chicken	DAGNKJNE_03936	14154-1	group_25819	4	25	8	11	DAGNKJNE_03936	2	12.3952	0.271375	0.271375	0.33021	Kmer
Chicken	DAGNKJNE_03943	14154-1	group_25817	4	25	8	11	DAGNKJNE_03943	4	12.3935	0.372056	0.372056	0.293428	Kmer
Chicken	DAGNKJNE_03946	14154-1	group_29800	0	15	10	3	DAGNKJNE_03946	2	14.498	0.38726	0.38726	0.32303	Kmer
Chicken	DAGNKJNE_03950	14154-1	metG_2	3	20	8	8	metG_2	1	10.256	0.140608	0.140608	0.360474	Kmer
Chicken	DAGNKJNE_03951	14154-1	mrp_2	4	25	9	10	mrp_2	3	10.3907	0.399789	0.399789	0.278149	Kmer
Chicken	DAGNKJNE_03953	14154-1	group_34250	1	18	1	4	DAGNKJNE_03953	3	11.0436	0.384162	0.384162	0.264613	Kmer
Chicken	DAGNKJNE_03956	14154-1	group_16156	1	16	1	3	DAGNKJNE_03956	3	10.0817	0.429606	0.429606	0.27176	Kmer
Chicken	DAGNKJNE_03957	14154-1	group_19924	3	24	5	8	DAGNKJNE_03957	2	10.3629	0.285411	0.285411	0.310284	Kmer
Chicken	DAGNKJNE_03960	14154-1	group_24442	2	25	8	9	DAGNKJNE_03960	7	12.3445	0.353281	0.353281	0.315196	Kmer
Chicken	DAGNKJNE_03962	14154-1	group_25815	3	25	9	11	DAGNKJNE_03962	1	10.0918	0.17375	0.17375	0.321375	Kmer
Chicken	DAGNKJNE_03963	14154-1	group_47689	0	13	0	0	DAGNKJNE_03963	1	16.2183	0.37133	0.37133	0.39196	Kmer
Chicken	DAGNKJNE_03965	14154-1	rnhA_1	4	25	3	10	rnhA_2	2	10.598	0.371868	0.371868	0.282855	Kmer
Chicken	DAGNKJNE_03966	14154-1	group_32462	4	25	3	10	DAGNKJNE_03966	2	10.272	0.377887	0.377887	0.292067	Kmer
Chicken	DAGNKJNE_03967	14154-1	group_29798	4	25	3	10	DAGNKJNE_03967	1	12.4977	0.37654	0.37654	0.32658	Kmer
Chicken	DAGNKJNE_03968	14154-1	group_27662	4	25	3	10	DAGNKJNE_03968	2	12.4567	0.425027	0.425027	0.308177	Kmer
Chicken	DAGNKJNE_03970	14154-1	group_29797	4	25	3	10	DAGNKJNE_03970	4	14.1206	0.436923	0.436923	0.312077	Kmer
Chicken	DAGNKJNE_03971	14154-1	coaE_2	4	25	3	10	coaE_2	3	19.1728	0.353266	0.353266	0.332437	Kmer
Chicken	DAGNKJNE_03974	14154-1	group_32460	4	25	3	10	thyA_2	6	12.0769	0.535484	0.464516	0.430654	Kmer
Chicken	DAGNKJNE_03975	14154-1	group_41000	4	25	3	10	DAGNKJNE_03975	2	10.5815	0.377946	0.377946	0.305506	Kmer
Chicken	DAGNKJNE_03976	14154-1	nrdB_2	4	25	3	10	nrdB_2	3	13.2366	0.27728	0.27728	0.308926	Kmer
Chicken	DAGNKJNE_03977	14154-1	nrdA_2	4	25	3	10	nrdA_2	9	17.9203	0.413092	0.413092	0.325657	Kmer
Chicken	DAGNKJNE_03978	14154-1	group_42830	4	25	3	10	DAGNKJNE_03978	1	12.3642	0.41594	0.41594	0.29909	Kmer
Chicken	DAGNKJNE_03979	14154-1	group_29044	4	25	3	10	DAGNKJNE_03979	2	10.3184	0.43926	0.43926	0.271316	Kmer
Chicken	DAGNKJNE_03980	14154-1	group_42829	4	25	3	10	DAGNKJNE_03980	4	11.7799	0.383312	0.383312	0.307823	Kmer
Chicken	DAGNKJNE_03981	14154-1	group_32458	4	25	3	10	DAGNKJNE_03981	1	10.6381	0.42795	0.42795	0.3093	Kmer
Chicken	DAGNKJNE_03983	14154-1	group_42827	1	22	0	4	repB_1	2	11.6739	0.399705	0.399705	0.301561	Kmer
Chicken	DAGNKJNE_03985	14154-1	group_42825	2	24	3	8	DAGNKJNE_03985	5	10.1913	0.213358	0.213358	0.296502	Kmer
Chicken	DAGNKJNE_03988	14154-1	group_42824	2	24	3	8	DAGNKJNE_03988	1	10.5317	0.23365	0.23365	0.33237	Kmer
Chicken	DAGNKJNE_03989	14154-1	group_32457	2	23	3	8	DAGNKJNE_03989	1	13.7084	0.53437	0.46563	0.43125	Kmer
Chicken	DAGNKJNE_03990	14154-1	recA_2	4	27	20	11	recA_2	4	10.4664	0.412233	0.412233	0.29297	Kmer
Chicken	DAGNKJNE_03992	14154-1	polA_1	4	25	9	11	polA_1	4	11.5145	0.408976	0.408976	0.302497	Kmer
Chicken	DAGNKJNE_03993	14154-1	group_32455	4	24	9	11	DAGNKJNE_03993	1	10.0861	0.878022	0.121978	0.4243	Kmer
Chicken	DAGNKJNE_03994	14154-1	group_32454	4	25	9	11	DAGNKJNE_03994	1	10.0332	0.466396	0.466396	0.252635	Kmer
Chicken	DAGNKJNE_03995	14154-1	group_42823	0	20	8	6	DAGNKJNE_03995	2	13.6507	0.402731	0.402731	0.322068	Kmer
Chicken	DAGNKJNE_04008	14154-1	htrL	93	74	83	110	htrL	5	10.9254	0.898597	0.101403	0.536005	Kmer
Chicken	DAGNKJNE_04013	14154-1	cotSA	85	54	52	105	cotSA	2	10.4455	0.552923	0.447077	0.29288	Kmer
Chicken	DAGNKJNE_04015	14154-1	group_19044	75	50	45	102	waaY	1	9.94708	0.536608	0.463392	0.287021	Kmer
Chicken	DAGNKJNE_04016	14154-1	group_25734	81	53	51	105	waaI	4	12.0167	0.317119	0.317119	0.343235	Kmer
Chicken	DAGNKJNE_04046	14154-1	intS_2	18	27	29	17	intS_1	1	10.092	0.417102	0.417102	0.256245	Kmer
Chicken	DAGNKJNE_04049	14154-1	pagN_1	4	5	0	4	pagN_1	3	13.699	0.444742	0.444742	0.289531	Kmer
Chicken	DAGNKJNE_04051	14154-1	yjhB	18	71	13	55	yjhB	5	10.3264	0.44999	0.44999	0.269728	Kmer
Chicken	DAGNKJNE_04052	14154-1	yjhC	18	76	16	62	yjhC	2	10.5669	0.361216	0.361216	0.311035	Kmer
Chicken	DAGNKJNE_04057	14154-1	group_16509	13	18	6	25	DAGNKJNE_04057	4	15.157	0.371573	0.371573	0.358022	Kmer
Chicken	DAGNKJNE_04058	14154-1	group_46811	0	14	5	4	DAGNKJNE_04058	1	16.4565	0.34605	0.34605	0.39799	Kmer
Chicken	DAGNKJNE_04059	14154-1	group_47710	0	11	5	3	DAGNKJNE_04059	1	14.6057	0.3496	0.3496	0.38228	Kmer
Chicken	DAGNKJNE_04060	14154-1	group_46810	0	15	5	4	DAGNKJNE_04060	8	11.9935	0.374402	0.374402	0.313072	Kmer
Chicken	DAGNKJNE_04061	14154-1	group_46809	0	15	5	4	DAGNKJNE_04061	2	12.3412	0.376838	0.376838	0.310568	Kmer
Chicken	DAGNKJNE_04063	14154-1	hsdR_4	0	15	5	4	hsdR_2	2	11.4597	0.492954	0.492954	0.308551	Kmer
Chicken	DAGNKJNE_04064	14154-1	group_38209	0	15	5	4	hsdS_1	7	15.3152	0.386272	0.386272	0.326151	Kmer
Chicken	DAGNKJNE_04065	14154-1	group_46807	0	15	5	4	hsdM_2	6	13.0706	0.354462	0.354462	0.296283	Kmer
Chicken	DAGNKJNE_04094	14154-1	cynR	257	250	227	212	cynR	1	12.1866	0.58098	0.41902	0.36875	Kmer
Chicken	DAGNKJNE_04097	14154-1	group_11633	38	56	76	45	prpE	1	14.4959	0.36214	0.36214	0.41316	Kmer
Chicken	DAGNKJNE_04100	14154-1	group_22073	42	68	92	38	DAGNKJNE_04100	1	10.197	0.76444	0.23556	0.39036	Kmer
Chicken	DAGNKJNE_04112	14154-1	group_16951	163	173	88	132	DAGNKJNE_04112	2	14.692	0.29956	0.29956	0.43463	Kmer
Chicken	DAGNKJNE_04121	14154-1	group_10134	68	197	51	148	yahA	1	10.4454	0.615673	0.384327	0.351949	Kmer
Chicken	DAGNKJNE_04126	14154-1	yfbP	189	261	204	185	DAGNKJNE_04126	2	10.5292	0.604923	0.395076	0.312944	Kmer
Chicken	DAGNKJNE_04127	14154-1	group_14444	4	96	38	21	relE_2	413	18.8305	0.129241	0.129241	0.435574	Kmer
Chicken	DAGNKJNE_04128	14154-1	group_19288	1	38	20	13	yafN_1	57	19.0754	0.312478	0.312478	0.299235	Kmer
Chicken	DAGNKJNE_04129	14154-1	group_3090	14	31	4	45	DAGNKJNE_04129	45	14.5171	0.462326	0.462326	0.240598	Kmer
Chicken	DAGNKJNE_04130	14154-1	group_24794	74	40	19	31	DAGNKJNE_04130	2	11.9243	0.549754	0.450246	0.319233	Kmer
Chicken	DAGNKJNE_04136	14154-1	group_12580	33	41	21	42	yhcR_1	17	11.4324	0.391848	0.391848	0.256551	Kmer
Chicken	DAGNKJNE_04137	14154-1	group_44668	0	16	0	4	DAGNKJNE_04137	117	12.5873	0.588281	0.411719	0.247991	Kmer
Chicken	DAGNKJNE_04140	14154-1	traI	29	88	35	52	traI_1	4	10.4874	0.48336	0.48336	0.398342	Kmer
Chicken	DAGNKJNE_04142	14154-1	group_11887	17	77	21	38	ylpA	14	10.0955	0.575817	0.424183	0.220255	Kmer
Chicken	DAGNKJNE_04143	14154-1	group_24893	21	89	52	31	DAGNKJNE_04143	1	10.5125	0.525626	0.474374	0.272929	Kmer
Chicken	DAGNKJNE_04144	14154-1	group_2307	22	80	33	40	DAGNKJNE_04144	4	12.4862	0.68115	0.31885	0.308504	Kmer
Chicken	DAGNKJNE_04145	14154-1	group_15471	50	84	27	27	DAGNKJNE_04145	20	13.1414	0.717489	0.282511	0.321347	Kmer
Chicken	DAGNKJNE_04147	14154-1	group_7685	11	53	22	14	DAGNKJNE_04147	2	9.96144	0.537353	0.462647	0.22028	Kmer
Chicken	DAGNKJNE_04149	14154-1	group_12661	98	126	25	27	DAGNKJNE_04149	4	10.6656	0.872253	0.127747	0.460475	Kmer
Chicken	DAGNKJNE_04152	14154-1	group_4653	37	72	23	12	DAGNKJNE_04152	1	10.4927	0.52209	0.47791	0.2548	Kmer
Chicken	DAGNKJNE_04153	14154-1	group_12574	80	85	23	10	DAGNKJNE_04153	2	10.8289	0.91152	0.0884797	0.553384	Kmer
Chicken	DAGNKJNE_04158	14154-1	group_26386	6	43	12	12	DAGNKJNE_04158	1	12.4495	0.49437	0.49437	0.28903	Kmer
Chicken	DAGNKJNE_04164	14154-1	group_3682	9	27	21	11	DAGNKJNE_04164	2	10.1441	0.791344	0.208656	0.3093	Kmer
Chicken	DAGNKJNE_04178	14154-1	group_379	2	18	2	1	spo0C_1	6	10.3812	0.206933	0.206933	0.294654	Kmer
Chicken	DAGNKJNE_04184,FKALCOLL_04695	14154-1,21225_2-181	sopB	126	184	64	103	sopB	401	14.8522	0.301364	0.301364	0.268529	Kmer
Chicken	DAGNKJNE_04185	14154-1	soj	125	182	63	103	soj_1	579	16.4204	0.294538	0.294538	0.270261	Kmer
Chicken	DAGNKJNE_04187	14154-1	fdtC	3	72	11	21	glmU_2	1	14.9219	0.47587	0.47587	0.31402	Kmer
Chicken	DAGNKJNE_04191	14154-1	cia	18	95	17	23	cia	7	17.5355	0.354877	0.354877	0.262346	Kmer
Chicken	DAGNKJNE_04192	14154-1	group_38159	0	26	3	4	DAGNKJNE_04192	2	11.0088	0.395455	0.395455	0.29854	Kmer
Chicken	DAGNKJNE_04194	14154-1	group_46716	0	28	2	4	DAGNKJNE_04194	1	19.084	0.34703	0.34703	0.42634	Kmer
Chicken	DAGNKJNE_04197	14154-1	group_38156	0	28	3	4	papB	2	10.1623	0.316949	0.316949	0.278783	Kmer
Chicken	DAGNKJNE_04199	14154-1	group_31048	0	28	3	4	DAGNKJNE_04199	2	12.0029	0.388538	0.388538	0.277291	Kmer
Chicken	DAGNKJNE_04201	14154-1	group_38155	0	27	2	2	DAGNKJNE_04201	16	22.1438	0.416182	0.416182	0.40745	Kmer
Chicken	DAGNKJNE_04202	14154-1	group_22420	0	27	3	4	yfcS_2	4	10.2744	0.323596	0.323596	0.279708	Kmer
Chicken	DAGNKJNE_04203	14154-1	group_16092	15	44	6	14	yqiG_1	10	18.0592	0.271619	0.271619	0.320896	Kmer
Chicken	DAGNKJNE_04204	14154-1	group_34000	16	46	8	16	ybgD_2	2	10.2011	0.584398	0.415602	0.29192	Kmer
Chicken	DAGNKJNE_04205	14154-1	group_46714	0	28	3	3	ybgD_3	2	11.9326	0.199693	0.199693	0.377778	Kmer
Chicken	DAGNKJNE_04207	14154-1	group_24851	29	32	4	30	DAGNKJNE_04207	3	10.7044	0.390056	0.390056	0.267156	Kmer
Chicken	DAGNKJNE_04208	14154-1	group_19371	29	32	5	34	traI_2	4	10.3772	0.337191	0.337191	0.290901	Kmer
Chicken	DAGNKJNE_04209	14154-1	group_43555	28	42	3	33	DAGNKJNE_04209	1	10.6011	0.41175	0.41175	0.263772	Kmer
Chicken	DAGNKJNE_04211	14154-1	group_8016	43	42	15	39	DAGNKJNE_04211	1	9.95452	0.477527	0.477527	0.240613	Kmer
Chicken	DAGNKJNE_04215	14154-1	yhgA_2	43	55	6	29	yhgA_2	3	13.6536	0.373766	0.373766	0.31792	Kmer
Chicken	DAGNKJNE_04216	14154-1	group_19955	64	78	18	26	DAGNKJNE_04216	1	10.198	0.611154	0.388846	0.244451	Kmer
Chicken	DAGNKJNE_04217	14154-1	group_17298	91	87	22	58	DAGNKJNE_04217	1	9.98671	0.606031	0.393969	0.266042	Kmer
Chicken	DAGNKJNE_04218	14154-1	group_38112	1	34	0	0	DAGNKJNE_04218	1	11.0485	0.401626	0.401626	0.292091	Kmer,Pan-genome
Chicken	DAGNKJNE_04219	14154-1	group_15775	51	55	15	40	DAGNKJNE_04219	1	10.6032	0.489292	0.489292	0.242292	Kmer
Chicken	DAGNKJNE_04220	14154-1	group_10392	55	67	9	46	DAGNKJNE_04220	1	9.62704	0.0780468	0.0780468	0.436511	Kmer
Chicken	DAGNKJNE_04223	14154-1	spo0C_1	73	69	26	46	spo0C_2	6	10.3812	0.206933	0.206933	0.294654	Kmer
Chicken	DAGNKJNE_04226	14154-1	group_10340	15	42	3	19	DAGNKJNE_04226	1	9.77053	0.403125	0.403125	0.27024	Kmer
Chicken	DAGNKJNE_04229	14154-1	group_5167	22	33	9	5	yfjX_5	1	18.6003	0.64158	0.35842	0.33974	Kmer
Chicken	DAGNKJNE_04237	14154-1	group_36745	18	42	2	25	soj_2	1	13.1058	0.3737	0.3737	0.34906	Kmer
Chicken	DAGNKJNE_04239	14154-1	ydeO_2	0	35	3	2	ydeO_2	1167	24.3089	0.123313	0.123313	0.408886	Kmer,Pan-genome
Chicken	DAGNKJNE_04240	14154-1	yfbP	189	261	204	185	DAGNKJNE_04240	141	19.6167	0.127039	0.127039	0.397149	Kmer
Chicken	DAGNKJNE_04241	14154-1	group_47693	0	29	0	1	proQ_2	1	12.1889	0.3899	0.3899	0.33712	Kmer
Chicken	DAGNKJNE_04245	14154-1	group_21254	30	39	2	28	rfaH_1	3	9.98344	0.609945	0.390055	0.412309	Kmer
Chicken	DAGNKJNE_04246	14154-1	group_33177	35	49	3	30	DAGNKJNE_04246	1	10.5665	0.554541	0.445459	0.306704	Kmer
Chicken	DAGNKJNE_04247	14154-1	group_22261	2	36	0	0	DAGNKJNE_04247	4	11.3902	0.207707	0.207707	0.38436	Kmer
Chicken	DAGNKJNE_04248	14154-1	group_46717	1	45	0	0	DAGNKJNE_04248	6	17.3709	0.40357	0.40357	0.38007	Kmer,Pan-genome
Chicken	DAGNKJNE_04249	14154-1	group_31050	1	46	0	0	DAGNKJNE_04249	6	13.0373	0.195889	0.195889	0.375846	Kmer,Pan-genome
Chicken	DAGNKJNE_04250	14154-1	group_18773	34	49	3	36	DAGNKJNE_04250	4	9.81819	0.0882073	0.0882073	0.375666	Kmer
Chicken	DAGNKJNE_04251	14154-1	group_26293	1	46	0	9	DAGNKJNE_04251	4	14.1199	0.40048	0.40048	0.324389	Kmer
Chicken	DAGNKJNE_04252	14154-1	bfpB_2	1	47	0	10	bfpB_1	5	10.8848	0.431772	0.431772	0.27244	Kmer,Pan-genome
Chicken	DAGNKJNE_04253	14154-1	group_26794	1	47	0	11	DAGNKJNE_04253	5	11.7516	0.40422	0.40422	0.301519	Kmer,Pan-genome
Chicken	DAGNKJNE_04254	14154-1	group_37733	1	47	1	11	DAGNKJNE_04254	3	10.8245	0.159226	0.159226	0.337751	Kmer,Pan-genome
Chicken	DAGNKJNE_04255	14154-1	group_30825	1	47	1	11	DAGNKJNE_04255	4	18.7973	0.362486	0.362486	0.388477	Kmer,Pan-genome
Chicken	DAGNKJNE_04256	14154-1	group_37734	1	46	1	9	DAGNKJNE_04256	4	14.8684	0.353917	0.353917	0.350776	Kmer
Chicken	DAGNKJNE_04257	14154-1	group_15449	1	29	1	13	hofB_2	9	18.451	0.423862	0.423862	0.343852	Kmer
Chicken	DAGNKJNE_04258	14154-1	group_21390	1	29	1	13	tcpE_1	17	15.9408	0.383222	0.383222	0.330817	Kmer
Chicken	DAGNKJNE_04259	14154-1	group_22566	1	55	2	5	DAGNKJNE_04259	4	12.2692	0.601805	0.398195	0.487396	Kmer
Chicken	DAGNKJNE_04260	14154-1	group_26756	1	42	1	1	DAGNKJNE_04260	2	9.93696	0.666224	0.333776	0.356029	Kmer
Chicken	DAGNKJNE_04261	14154-1	outO	1	47	2	13	DAGNKJNE_04261	7	11.183	0.262802	0.262802	0.348796	Kmer
Chicken	DAGNKJNE_04262	14154-1	group_12223	1	41	1	8	DAGNKJNE_04262	4	13.3742	0.452958	0.452958	0.322905	Kmer
Chicken	DAGNKJNE_04263	14154-1	group_14465	0	8	0	0	DAGNKJNE_04263	4	9.95186	0.353185	0.353185	0.275804	Kmer
Chicken	DAGNKJNE_04267	14154-1	group_23656	16	10	4	6	intD	2	10.445	0.374268	0.374268	0.252745	Kmer
Chicken	DAGNKJNE_04268	14154-1	group_26441	14	24	5	6	DAGNKJNE_04268	3	12.7189	0.276967	0.276967	0.434971	Kmer
Chicken	DAGNKJNE_04269	14154-1	group_23649	20	33	10	13	yhcR_2	1	12.9744	0.47372	0.47372	0.29646	Kmer
Chicken	DAGNKJNE_04271	14154-1	group_47713	0	14	0	0	DAGNKJNE_04271	3	13.4434	0.472408	0.472408	0.286877	Kmer
Chicken	DAGNKJNE_04272	14154-1	group_13143	12	26	5	6	DAGNKJNE_04272	2	13.4893	0.45052	0.45052	0.28978	Kmer
Chicken	DAGNKJNE_04273	14154-1	group_38550	12	15	0	1	topB_2	6	12.3205	0.39673	0.39673	0.290561	Kmer
Chicken	DAGNKJNE_04277	14154-1	group_47714	0	14	0	1	DAGNKJNE_04277	5	11.5926	0.320588	0.320588	0.319964	Kmer
Chicken	DAGNKJNE_04280	14154-1	group_22418	14	26	5	7	DAGNKJNE_04280	7	12.6876	0.426121	0.426121	0.308084	Kmer
Chicken	DAGNKJNE_04281	14154-1	mbeA_1	8	25	5	6	DAGNKJNE_04281	21	12.4191	0.365971	0.365971	0.293036	Kmer
Chicken	DAGNKJNE_04282	14154-1	group_44148	15	20	5	7	DAGNKJNE_04282	2	10.6654	0.308741	0.308741	0.264408	Kmer
Chicken	DAGNKJNE_04283	14154-1	group_47261	7	25	4	6	DAGNKJNE_04283	2	11.7207	0.3959	0.3959	0.28208	Kmer
Chicken	DAGNKJNE_04284	14154-1	traL	9	25	4	6	traL	6	15.3666	0.448044	0.448044	0.337319	Kmer
Chicken	DAGNKJNE_04285	14154-1	group_38357	8	25	4	7	DAGNKJNE_04285	1	13.1682	0.3831	0.3831	0.34076	Kmer
Chicken	DAGNKJNE_04286	14154-1	yfdT_3	7	17	3	4	yfdT_2	1	10.1027	0.312956	0.312956	0.270176	Kmer
Chicken	DAGNKJNE_04287	14154-1	group_31984	8	14	0	1	DAGNKJNE_04287	2	11.1356	0.380944	0.380944	0.247975	Kmer
Chicken	DAGNKJNE_04291	14154-1	group_44145	16	25	5	6	DAGNKJNE_04291	1	10.6833	0.425907	0.425907	0.282052	Kmer
Chicken	DAGNKJNE_04292	14154-1	group_33249	3	18	2	1	DAGNKJNE_04292	1	9.90208	0.598978	0.401022	0.255648	Kmer
Chicken	DAGNKJNE_04293	14154-1	group_26436	7	19	3	3	DAGNKJNE_04293	2	10.5251	0.616349	0.383651	0.538311	Kmer
Chicken	DAGNKJNE_04303	14154-1	salL_2	3	16	2	11	salL_1	1	10.8639	0.39715	0.39715	0.30477	Kmer
Chicken	DAGNKJNE_04328	14154-1	rffA	265	337	240	327	rffA	2	10.8603	0.772535	0.227465	0.416111	Kmer
Chicken	DAGNKJNE_04334	14154-1	wzzE	265	337	240	327	wzzE	1	10.2466	0.422253	0.422253	0.284074	Kmer
Chicken	DAGNKJNE_04343	14154-1	ilvC	265	337	240	327	ilvC	2	10.2221	0.440366	0.440366	0.320974	Kmer
Chicken	DAGNKJNE_04358	14154-1	dkgB	242	312	217	309	dkgB	1	10.2677	0.427379	0.427379	0.2998	Kmer
Chicken	DAGNKJNE_04368	14154-1	group_25212	12	91	5	54	yafT	4	12.1626	0.360943	0.360943	0.332639	Kmer
Chicken	DAGNKJNE_04369	14154-1	group_28695	12	92	8	62	DAGNKJNE_04369	1	11.2106	0.551121	0.448879	0.40101	Kmer
Chicken	DAGNKJNE_04371	14154-1	group_25257	12	93	5	56	DAGNKJNE_04371	5	14.692	0.351119	0.351119	0.402925	Kmer
Chicken	DAGNKJNE_04374	14154-1	group_2508	11	92	6	56	clpB_2	1	10.2041	0.723263	0.276737	0.401937	Kmer
Chicken	DAGNKJNE_04376	14154-1	group_33945	12	94	5	56	DAGNKJNE_04376	2	12.829	0.25206	0.25206	0.377445	Kmer
Chicken	DAGNKJNE_04378	14154-1	group_23967	11	91	5	56	DAGNKJNE_04378	3	12.7145	0.443907	0.443907	0.410003	Kmer
Chicken	DAGNKJNE_04379	14154-1	group_21522	12	90	5	55	DAGNKJNE_04379	1	10.4487	0.373708	0.373708	0.333458	Kmer
Chicken	DAGNKJNE_04386	14154-1	group_2850	6	41	3	36	vgrG1_2	2	10.3611	0.416981	0.416981	0.331734	Kmer
Chicken	DAGNKJNE_04388	14154-1	group_20544	6	18	3	26	DAGNKJNE_04388	2	11.731	0.403692	0.403692	0.326338	Kmer
Chicken	DAGNKJNE_04389	14154-1	group_46571	6	17	3	18	DAGNKJNE_04389	2	13.659	0.345725	0.345725	0.390585	Kmer
Chicken	DAGNKJNE_04391	14154-1	group_46572	6	17	3	18	DAGNKJNE_04391	1	12.3761	0.44977	0.44977	0.32376	Kmer
Chicken	DAGNKJNE_04394	14154-1	group_28801	10	87	8	55	DAGNKJNE_04394	1	10.0627	0.627947	0.372053	0.298543	Kmer
Chicken	DAGNKJNE_04403	14154-1	group_45015	5	10	0	0	DAGNKJNE_04403	2	11.7663	0.477771	0.477771	0.308472	Kmer
Chicken	DAGNKJNE_04405	14154-1	yeeJ_4	20	46	13	21	yeeJ_4	12	15.2698	0.396185	0.396185	0.326123	Kmer
Chicken	DAGNKJNE_04406	14154-1	yjiJ	230	265	200	294	yjiJ	1	9.98338	0.278923	0.278923	0.33111	Kmer
Chicken	DAGNKJNE_04407	14154-1	group_24752	20	54	15	25	DAGNKJNE_04407	4	12.8867	0.361492	0.361492	0.391586	Kmer
Chicken	DAGNKJNE_04408	14154-1	group_38141	0	12	0	0	DAGNKJNE_04408	11	15.8952	0.396143	0.396143	0.362644	Kmer
Chicken	DAGNKJNE_04411	14154-1	yjiM	184	199	135	191	yjiM	1	11.309	0.293152	0.293152	0.343121	Kmer
Chicken	DAGNKJNE_04413	14154-1	group_12315	13	70	25	60	mdtM	1	10.0508	0.503948	0.496052	0.274823	Kmer
Chicken	DAGNKJNE_04417	14154-1	group_46666	2	12	1	1	DAGNKJNE_04417	7	12.4657	0.241787	0.241787	0.466182	Kmer
Chicken	DAGNKJNE_04418	14154-1	group_30960	3	21	2	9	hsdR_3	33	12.6171	0.130398	0.130398	0.578728	Kmer,Pan-genome
Chicken	DAGNKJNE_04419	14154-1	group_46667	3	12	1	1	DAGNKJNE_04419	17	14.098	0.192891	0.192891	0.508421	Kmer
Chicken	DAGNKJNE_04420	14154-1	group_33900	3	22	2	9	hsdM_3	34	20.6071	0.161808	0.161808	0.558011	Kmer,Pan-genome
Chicken	DAGNKJNE_04421	14154-1	group_28771	3	22	2	9	DAGNKJNE_04421	39	12.3198	0.149428	0.149428	0.570808	Kmer,Pan-genome
Chicken	DAGNKJNE_04422	14154-1	group_46336	5	22	2	9	DAGNKJNE_04422	17	13.121	0.12583	0.12583	0.568191	Kmer,Pan-genome
Chicken	DAGNKJNE_04428	14154-1	hpaB	187	147	151	123	hpaB	3	12.13	0.634695	0.365305	0.357814	Kmer
Chicken	DAGNKJNE_04429	14154-1	rbn_2	4	14	2	1	rbn_2	3	11.9189	0.419033	0.419033	0.383023	Kmer
Chicken	DAGNKJNE_04430	14154-1	group_46695	4	14	2	1	ydiP_2	8	11.3162	0.273184	0.273184	0.35182	Kmer
Chicken	DAGNKJNE_04431	14154-1	group_46696	4	14	2	1	yfaV_2	2	10.2153	0.393083	0.393083	0.273012	Kmer
Chicken	DAGNKJNE_04432	14154-1	yfaU_2	186	147	150	123	yfaU_2	1	21.7331	0.35259	0.35259	0.45746	Kmer
Chicken	DAGNKJNE_04436	14154-1	puuC_2	181	144	148	121	puuC_2	4	11.7527	0.344127	0.344127	0.324323	Kmer
Chicken	DAGNKJNE_04437	14154-1	ycgM_2	185	147	150	122	ycgM_1	3	12.9275	0.71717	0.28283	0.34209	Kmer
Chicken	DAGNKJNE_04444	14154-1	lldP	262	331	239	322	lldP_2	1	10.5702	0.579747	0.420253	0.348705	Kmer
Chicken	DAGNKJNE_04446	14154-1	ehaG	181	207	124	260	upaG_2	11	18.6057	0.482753	0.482753	0.325227	Kmer
Chicken	DAGNKJNE_04451	14154-1	mtlD	265	336	239	327	mtlD	1	10.4172	0.40049	0.40049	0.28698	Kmer
Chicken	DAGNKJNE_04463	14154-1	group_20215	24	54	8	84	yicJ_2	1	12.0618	0.35302	0.35302	0.45312	Kmer
Chicken	DAGNKJNE_04480	14154-1	group_47697	2	20	1	3	DAGNKJNE_04480	8	15.63	0.318405	0.318405	0.326672	Kmer
Chicken	DAGNKJNE_04488	14154-1	group_10405	72	40	37	76	cmtA	2	10.2818	0.363241	0.363241	0.290466	Kmer
Chicken	DAGNKJNE_04493	14154-1	ybeR_1	8	18	4	12	DAGNKJNE_04493	1	10.6446	0.157153	0.157153	0.369061	Kmer
Chicken	DAGNKJNE_04496	14154-1	speA	264	334	239	316	speA	1	10.0204	0.498526	0.498526	0.256361	Kmer
Chicken	DAGNKJNE_04506	14154-1	yggR	263	336	240	327	yggR_1	1	10.392	0.429615	0.429615	0.255417	Kmer
Chicken	DAGNKJNE_04510	14154-1	rdgB	265	337	240	327	rdgB	1	10.4947	0.518753	0.481247	0.320763	Kmer
Chicken	DAGNKJNE_04511	14154-1	yggW	263	337	240	327	yggW	1	10.1351	0.490155	0.490155	0.305082	Kmer
Chicken	DAGNKJNE_04523	14154-1	nupG	260	293	237	306	nupG	1	10.4628	0.243255	0.243255	0.365959	Kmer
Chicken	DAGNKJNE_04524	14154-1	speC	265	336	240	325	speC	1	10.8039	0.901771	0.0982292	0.530917	Kmer
Chicken	DAGNKJNE_04527	14154-1	group_14408	26	20	4	7	intS_2	8	13.8929	0.493641	0.493641	0.32829	Kmer
Chicken	DAGNKJNE_04528	14154-1	group_13126	1	8	2	3	DAGNKJNE_04528	29	10.6587	0.604157	0.395843	0.240894	Kmer
Chicken	DAGNKJNE_04532	14154-1	cdiA	37	17	7	12	cdiA	12	12.4618	0.387379	0.387379	0.379262	Kmer
Chicken	DAGNKJNE_04533	14154-1	group_5576	1	39	0	6	DAGNKJNE_04533	8	18.0533	0.328629	0.328629	0.385472	Kmer
Chicken	DAGNKJNE_04534	14154-1	group_30620	1	44	0	6	ydaV_1	14	18.2097	0.354835	0.354835	0.318434	Kmer
Chicken	DAGNKJNE_04535	14154-1	cdiA	37	17	7	12	cdiA2	8	11.113	0.378443	0.378443	0.291507	Kmer
Chicken	DAGNKJNE_04536	14154-1	group_22215	3	15	3	7	ltxC	1	9.68363	0.838022	0.161978	0.358813	Kmer
Chicken	DAGNKJNE_04537	14154-1	group_10991	2	15	3	5	shlB	4	13.6077	0.471879	0.471879	0.323726	Kmer
Chicken	DAGNKJNE_04540	14154-1	group_5979	40	15	13	29	DAGNKJNE_04540	3	11.0341	0.578972	0.421028	0.281996	Kmer
Chicken	DAGNKJNE_04546	14154-1	group_31096	2	19	4	5	DAGNKJNE_04546	2	15.1608	0.36301	0.36301	0.32916	Kmer
Chicken	DAGNKJNE_04547	14154-1	group_38229	1	12	2	1	DAGNKJNE_04547	1	10.4295	0.462384	0.462384	0.275343	Kmer
Chicken	DAGNKJNE_04548	14154-1	group_6085	12	24	2	41	yfjP_1	3	10.2057	0.442031	0.442031	0.270486	Kmer
Chicken	DAGNKJNE_04555	14154-1	group_3292	3	21	16	38	DAGNKJNE_04555	1	9.83771	0.186968	0.186968	0.375202	Kmer
Chicken	DAGNKJNE_04559	14154-1	group_932	83	134	33	61	DAGNKJNE_04559	2	11.3757	0.391911	0.391911	0.267361	Kmer
Chicken	DAGNKJNE_04560	14154-1	group_4404	4	18	0	4	parD1	1	10.2478	0.356033	0.356033	0.247772	Kmer
Chicken	DAGNKJNE_04561	14154-1	group_36689	4	20	0	3	DAGNKJNE_04561	3	10.6933	0.504984	0.495016	0.25952	Kmer
Chicken	DAGNKJNE_04564	14154-1	yjhR_2	0	20	1	0	yjhR_2	6	11.6242	0.335032	0.335032	0.28936	Kmer
Chicken	DAGNKJNE_04566	14154-1	group_16085	0	3	0	0	pagN_2	4	13.699	0.491326	0.491326	0.302519	Kmer
Chicken	DAGNKJNE_04568	14154-1	papG	1	35	4	41	papG	1	10.7147	0.40284	0.40284	0.32529	Kmer
Chicken	DAGNKJNE_04572	14154-1	group_22545	25	39	14	57	DAGNKJNE_04572	1	11.5561	0.78099	0.21901	0.30394	Kmer
Chicken	DAGNKJNE_04574	14154-1	kptA	232	195	190	232	kptA	4	11.5718	0.102557	0.102557	0.68171	Kmer
Chicken	DAGNKJNE_04577	14154-1	iadA	174	204	141	148	iadA	1	9.90678	0.20801	0.20801	0.303429	Kmer
Chicken	DAGNKJNE_04578	14154-1	yjiE	245	303	218	304	yjiE	1	10.1795	0.207143	0.207143	0.345122	Kmer
Chicken	DAGNKJNE_04581	14154-1	uxuR	228	254	181	272	uxuR	1	14.8496	0.40048	0.40048	0.36696	Kmer
Chicken	DAGNKJNE_04584	14154-1	uxuA	263	337	240	327	uxuA	1	11.0648	0.306061	0.306061	0.36899	Kmer
Chicken	DAGNKJNE_04589	14154-1	fimD_1	170	188	123	199	fimD_2	2	10.1823	0.558996	0.441004	0.29407	Kmer
Chicken	DAGNKJNE_04598	14154-1	group_47698	2	15	0	4	recF_2	11	18.0968	0.363712	0.363712	0.364176	Kmer
Chicken	DAGNKJNE_04599	14154-1	group_23982	2	14	0	2	hsdM_4	11	12.87	0.35992	0.35992	0.310991	Kmer
Chicken	DAGNKJNE_04600	14154-1	group_47699	3	15	0	5	hsdR_4	3	12.9975	0.311778	0.311778	0.345194	Kmer
Chicken	DAGNKJNE_04601	14154-1	group_47700	2	11	0	0	DAGNKJNE_04601	13	10.5449	0.198079	0.198079	0.358616	Kmer
Chicken	DAGNKJNE_04602	14154-1	hsdM_5	2	11	0	0	hsdM_5	9	13.9804	0.361726	0.361726	0.332035	Kmer
Chicken	DAGNKJNE_04603	14154-1	group_38543	3	15	0	5	hsdM_6	5	10.8147	0.368468	0.368468	0.30395	Kmer
Chicken	DAGNKJNE_04604	14154-1	group_26927	3	15	0	4	DAGNKJNE_04604	3	14.56	0.29493	0.29493	0.367591	Kmer
Chicken	DAGNKJNE_04605	14154-1	group_26924	1	11	0	1	DAGNKJNE_04605	3	10.2107	0.26612	0.26612	0.357679	Kmer
Chicken	DAGNKJNE_04606	14154-1	group_17329	12	21	3	3	DAGNKJNE_04606	2	11.7429	0.533299	0.466701	0.31717	Kmer
Chicken	DAGNKJNE_04607	14154-1	group_33250	17	26	5	6	outO	2	13.3818	0.43027	0.43027	0.301815	Kmer
Chicken	DAGNKJNE_04608	14154-1	group_44151	17	26	5	6	DAGNKJNE_04608	3	11.2144	0.346733	0.346733	0.469253	Kmer
Chicken	DAGNKJNE_04609	14154-1	group_33251	17	26	5	5	DAGNKJNE_04609	4	10.9183	0.401133	0.401133	0.294229	Kmer
Chicken	DAGNKJNE_04610	14154-1	group_37063	17	26	5	6	tcpE_2	4	11.2388	0.370439	0.370439	0.2798	Kmer
Chicken	DAGNKJNE_04611	14154-1	hofB_2	17	26	5	6	hofB_3	4	10.9022	0.414655	0.414655	0.274161	Kmer
Chicken	DAGNKJNE_04613	14154-1	group_44153	17	26	5	6	DAGNKJNE_04613	5	13.2302	0.415387	0.415387	0.304734	Kmer
Chicken	DAGNKJNE_04614	14154-1	group_33252	17	26	5	8	bfpB_2	7	12.7638	0.450823	0.450823	0.326844	Kmer
Chicken	DAGNKJNE_04615	14154-1	traG	17	26	5	8	traG	3	13.13	0.323326	0.323326	0.317526	Kmer
Chicken	DAGNKJNE_04617	14154-1	group_44155	17	26	5	8	DAGNKJNE_04617	10	11.7344	0.386317	0.386317	0.303928	Kmer
Chicken	DAGNKJNE_04618	14154-1	ptlF	17	25	5	8	ptlF	3	13.5916	0.431963	0.431963	0.333317	Kmer
Chicken	DAGNKJNE_04619	14154-1	virB8	17	26	5	8	virB8	2	13.2908	0.40026	0.40026	0.31549	Kmer
Chicken	DAGNKJNE_04621	14154-1	group_37067	17	26	5	8	virB4	8	11.4207	0.412005	0.412005	0.290421	Kmer
Chicken	DAGNKJNE_04622	14154-1	group_33254	17	26	5	8	DAGNKJNE_04622	3	12.7706	0.424446	0.424446	0.276527	Kmer
Chicken	DAGNKJNE_04623	14154-1	group_30498	17	26	5	6	DAGNKJNE_04623	1	10.2546	0.406745	0.406745	0.293819	Kmer
Chicken	DAGNKJNE_04624	14154-1	group_33255	16	26	5	7	virB1	1	11.0982	0.439737	0.439737	0.287909	Kmer
Chicken	DAGNKJNE_04627	14154-1	group_33256	17	26	5	8	DAGNKJNE_04627	3	11.2741	0.398668	0.398668	0.307099	Kmer
Chicken	DAGNKJNE_04629	14154-1	group_33257	17	26	4	5	DAGNKJNE_04629	1	10.3543	0.167051	0.167051	0.352677	Kmer
Chicken	DAGNKJNE_04630	14154-1	group_44159	10	14	3	3	traC_2	1	10.8678	0.422636	0.422636	0.271525	Kmer
Chicken	DAGNKJNE_04632	14154-1	group_44741	1	20	0	2	DAGNKJNE_04632	2	10.4924	0.176044	0.176044	0.446895	Kmer
Chicken	DAGNKJNE_04633	14154-1	group_44740	1	19	0	2	DAGNKJNE_04633	4	12.7908	0.434151	0.434151	0.311463	Kmer
Chicken	DAGNKJNE_04636	14154-1	group_23657	8	15	3	3	DAGNKJNE_04636	1	10.0255	0.556926	0.443074	0.246653	Kmer
Chicken	DAGNKJNE_04639	14154-1	qmcA_2	17	26	5	8	qmcA_2	2	10.2921	0.403392	0.403392	0.266337	Kmer
Chicken	DAGNKJNE_04642	14154-1	group_28316	17	26	9	12	repA	2	11.2306	0.291604	0.291604	0.319878	Kmer
Chicken	DAGNKJNE_04645	14154-1	group_37073	17	26	5	10	proQ_3	1	10.843	0.39798	0.39798	0.31621	Kmer
Chicken	DAGNKJNE_04647	14154-1	group_44166	17	26	6	8	DAGNKJNE_04647	7	13.5297	0.457743	0.457743	0.286234	Kmer
Chicken	DAGNKJNE_04676	14154-1	hemE	265	337	240	327	hemE	2	11.7527	0.46392	0.46392	0.376977	Kmer
Chicken	DAGNKJNE_04686	14154-1	group_25267	0	35	0	0	dinI_4	5	12.0849	0.304958	0.304958	0.435383	Kmer,Pan-genome
Chicken	DAGNKJNE_04688	14154-1	mhpC_2	0	10	0	0	mhpC_2	1	10.3237	0.136979	0.136979	0.367573	Kmer
Chicken	DAGNKJNE_04703	14154-1	intE_1	27	108	15	81	intE_2	1	10.2491	0.534938	0.465062	0.280794	Kmer
Chicken	DAGNKJNE_04719	14154-1	group_9399	14	47	7	27	renD	1	13.2386	0.46315	0.46315	0.31599	Kmer
Chicken	DAGNKJNE_04721	14154-1	ybcK	29	65	15	39	ybcK	11	14.52	0.471189	0.471189	0.306749	Kmer
Chicken	DAGNKJNE_04723	14154-1	yfbP	189	261	204	185	ybcM	4	11.2709	0.463968	0.463968	0.302832	Kmer
Chicken	DAGNKJNE_04733	14154-1	group_2449	0	8	0	0	insD_2	427	12.1207	0.555605	0.444395	0.223565	Kmer
Chicken	DAGNKJNE_04740	14154-1	group_3615	6	20	5	50	stfR_1	2	10.2491	0.380567	0.380567	0.296939	Kmer
Chicken	DAGNKJNE_04741	14154-1	group_38204	8	30	2	42	DAGNKJNE_04741	1	10.6728	0.44301	0.44301	0.312429	Kmer
Chicken	DAGNKJNE_04758	14154-1	bmaC	115	215	135	208	DAGNKJNE_04758	1	9.89082	0.256283	0.256283	0.293348	Kmer
Chicken	DAGNKJNE_04759	14154-1	group_1874	225	253	208	229	DAGNKJNE_04759	1	10.0844	0.830621	0.169379	0.408463	Kmer
Chicken	DAGNKJNE_04774	14154-1	ykgH	245	305	206	303	ykgH	2	10.5118	0.387247	0.387247	0.34152	Kmer
Chicken	DAGNKJNE_04775	14154-1	group_14709	0	2	0	0	ykgG_2	1	9.95026	0.510099	0.489901	0.325088	Kmer
Chicken	DAGNKJNE_04788	14154-1	group_19259	32	138	27	153	ycaN_2	1	10.1991	0.293758	0.293758	0.324374	Kmer
Chicken	DAGNKJNE_04789	14154-1	group_28365	28	131	24	154	ycjY_2	1	11.605	0.37659	0.37659	0.3412	Kmer
Chicken	DAGNKJNE_04790	14154-1	fadH_2	35	150	32	167	fadH_2	3	11.5165	0.582506	0.417494	0.36176	Kmer
Chicken	DAGNKJNE_04794	14154-1	ecpR	242	301	182	293	ecpR	1	9.98664	0.320734	0.320734	0.268915	Kmer
Chicken	DAGNKJNE_04802	14154-1	insO-1	92	209	109	150	DAGNKJNE_04802	9	10.9491	0.17623	0.17623	0.344202	Kmer
Chicken	DAGNKJNE_04803	14154-1	group_4480	92	208	101	149	DAGNKJNE_04803	146	10.9686	0.0793641	0.0793641	0.517578	Kmer
Chicken	DAGNKJNE_04804	14154-1	group_26250	23	31	3	30	DAGNKJNE_04804	1	10.3402	0.382632	0.382632	0.268189	Kmer
Chicken	DAGNKJNE_04805	14154-1	group_11878	1	32	1	4	DAGNKJNE_04805	5	12.2378	0.318384	0.318384	0.317058	Kmer
Chicken	DAGNKJNE_04806	14154-1	group_21222	10	46	2	14	DAGNKJNE_04806	2	10.3997	0.422837	0.422837	0.266137	Kmer
Chicken	DAGNKJNE_04809	14154-1	nuc	9	41	5	19	nuc	5	12.7446	0.392387	0.392387	0.309025	Kmer
Chicken	DAGNKJNE_04816	14154-1	rpoS_2	23	31	4	18	rpoS_2	1	10.315	0.368705	0.368705	0.2674	Kmer
Chicken	DAGNKJNE_04817	14154-1	group_13045	10	50	3	22	DAGNKJNE_04817	3	11.5482	0.540423	0.459577	0.291253	Kmer
Chicken	DAGNKJNE_04818	14154-1	group_10023	23	32	3	18	DAGNKJNE_04818	17	12.4048	0.357535	0.357535	0.316064	Kmer
Chicken	DAGNKJNE_04820	14154-1	group_22247	26	33	1	25	DAGNKJNE_04820	3	11.4826	0.410554	0.410554	0.272065	Kmer
Chicken	DAGNKJNE_04821	14154-1	group_26673	13	42	3	24	DAGNKJNE_04821	1	10.081	0.465228	0.465228	0.264707	Kmer
Chicken	DAGNKJNE_04822	14154-1	group_20477	26	33	1	23	DAGNKJNE_04822	1	10.1738	0.397435	0.397435	0.279761	Kmer
Chicken	DAGNKJNE_04827	14154-1	group_33505	8	47	1	8	DAGNKJNE_04827	1	11.1993	0.327265	0.327265	0.283724	Kmer,Pan-genome
Chicken	DAGNKJNE_04828	14154-1	group_32985	28	49	3	19	DAGNKJNE_04828	1	10.5516	0.501212	0.498788	0.289576	Kmer
Chicken	DAGNKJNE_04829	14154-1	group_23468	27	49	1	19	DAGNKJNE_04829	2	17.2726	0.353015	0.353015	0.384965	Kmer
Chicken	DAGNKJNE_04830	14154-1	group_25137	0	29	0	1	DAGNKJNE_04830	1	9.84666	0.396615	0.396615	0.274242	Kmer
Chicken	DAGNKJNE_04831	14154-1	group_21233	27	49	1	20	DAGNKJNE_04831	2	11.6761	0.308816	0.308816	0.303258	Kmer
Chicken	DAGNKJNE_04834	14154-1	group_11587	6	19	3	27	DAGNKJNE_04834	9	18.6346	0.260113	0.260113	0.33716	Kmer
Chicken	DAGNKJNE_04835	14154-1	yhbX_2	9	54	2	6	yhbX_2	1	10.8374	0.41697	0.41697	0.289101	Kmer
Chicken	DAGNKJNE_04838	14154-1	group_25125	37	53	3	12	DAGNKJNE_04838	4	10.4054	0.578599	0.421401	0.278599	Kmer
Chicken	DAGNKJNE_04840	14154-1	group_8466	36	69	15	12	DAGNKJNE_04840	7	12.2624	0.504642	0.495358	0.276049	Kmer
Chicken	DAGNKJNE_04842	14154-1	group_19562	0	10	0	0	DAGNKJNE_04842	1	9.89792	0.410298	0.410298	0.273383	Kmer
Chicken	DAGNKJNE_04843	14154-1	group_19560	17	34	6	27	DAGNKJNE_04843	9	11.5209	0.402481	0.402481	0.30801	Kmer
Chicken	DAGNKJNE_04846	14154-1	group_22465	8	14	4	18	DAGNKJNE_04846	2	10.4295	0.42008	0.42008	0.280549	Kmer
Chicken	DAGNKJNE_04847	14154-1	group_21377	17	15	0	17	DAGNKJNE_04847	3	15.6707	0.513227	0.486773	0.359423	Kmer
Chicken	DAGNKJNE_04849	14154-1	group_6238	12	15	4	7	DAGNKJNE_04849	4	14.4861	0.365727	0.365727	0.350317	Kmer
Chicken	DAGNKJNE_04851	14154-1	group_14427	10	10	2	4	recD_2	2	10.5403	0.448561	0.448561	0.277147	Kmer
Chicken	DAGNKJNE_04854	14154-1	group_9144	1	10	0	0	rep_2	4	10.0898	0.180476	0.180476	0.318952	Kmer
Chicken	DAGNKJNE_04855	14154-1	group_19509	9	15	0	20	DAGNKJNE_04855	1	12.9891	0.40409	0.40409	0.31803	Kmer
Chicken	DAGNKJNE_04856	14154-1	cdiA4	6	11	3	1	cdiA4	2	10.8035	0.638838	0.361162	0.405	Kmer
Chicken	DAGNKJNE_04860	14154-1	group_18055	0	11	0	0	insF-1_2	1	11.6317	0.17678	0.17678	0.38346	Kmer
Chicken	DAGNKJNE_04867	14154-1	chbF	246	206	212	195	chbF	3	11.5637	0.883081	0.116919	0.548447	Kmer
Chicken	DAGNKJNE_04874	14154-1	cho	255	318	221	300	cho	1	9.94242	0.891692	0.108308	0.566198	Kmer
Chicken	DAGNKJNE_04887	14154-1	group_14409	0	39	0	0	intS_3	16	11.4332	0.14448	0.14448	0.530968	Kmer,Pan-genome
Chicken	DAGNKJNE_04889	14154-1	group_46663	0	39	0	0	wcaL_2	3	11.0078	0.273653	0.273653	0.365659	Kmer,Pan-genome
Chicken	DAGNKJNE_04891	14154-1	group_46662	0	39	0	0	yadE_2	9	16.0408	0.420758	0.420758	0.334488	Kmer,Pan-genome
Chicken	DAGNKJNE_04892	14154-1	group_46661	0	39	1	0	DAGNKJNE_04892	9	12.4383	0.159821	0.159821	0.48571	Kmer
Chicken	DAGNKJNE_04893	14154-1	group_46660	0	38	0	0	DAGNKJNE_04893	20	10.4517	0.078129	0.078129	0.646538	Kmer,Pan-genome
Chicken	DAGNKJNE_04894	14154-1	group_38139	0	39	0	0	DAGNKJNE_04894	20	13.9009	0.165357	0.165357	0.383595	Kmer,Pan-genome
Chicken	DAGNKJNE_04895	14154-1	rhtB	262	333	238	327	rhtB	2	14.5144	0.381085	0.381085	0.39862	Kmer
Chicken	DAGNKJNE_04940	14154-1	xylA	265	337	238	326	xylA	1	11.6626	0.39067	0.39067	0.33923	Kmer
Chicken	DAGNKJNE_04945	14154-1	group_21546	13	21	3	4	DAGNKJNE_04945	3	11.6596	0.489317	0.489317	0.354842	Kmer
Chicken	DAGNKJNE_04947	14154-1	group_28377	12	21	3	4	pinE_3	1	10.198	0.349844	0.349844	0.258833	Kmer
Chicken	DAGNKJNE_04948	14154-1	borD_2	12	188	33	22	borD_1	632	16.5862	0.339978	0.339978	0.371401	Kmer,Pan-genome	iss
Chicken	DAGNKJNE_04949	14154-1	group_8968	12	190	33	22	DAGNKJNE_04949	795	15.4983	0.385575	0.385575	0.341301	Kmer,Pan-genome
Chicken	DAGNKJNE_04950	14154-1	group_26324	13	193	33	30	DAGNKJNE_04950	1444	17.7552	0.353796	0.353796	0.357528	Kmer,Pan-genome
Chicken	DAGNKJNE_04951	14154-1	elmGT	11	132	18	15	elmGT	2319	16.0194	0.34276	0.34276	0.348237	Kmer, Pan-genome	iroB
Chicken	DAGNKJNE_04952	14154-1	msbA_4	20	185	34	33	msbA_2	6671	17.6422	0.346214	0.346214	0.327587	Kmer,Pan-genome	iroC
Chicken	DAGNKJNE_04953	14154-1	fes_2	23	190	46	49	fes_2	2262	16.5541	0.335628	0.335628	0.324443	Kmer,Pan-genome	iroD
Chicken	DAGNKJNE_04954	14154-1	besA	23	192	45	49	besA	1853	13.8133	0.331159	0.331159	0.31606	Kmer,Pan-genome	iroE
Chicken	DAGNKJNE_04955,FKALCOLL_04492	14154-1,21225_2-181	fepA_2	20	186	35	31	fepA_2	4655	18.1707	0.343863	0.343863	0.328914	Kmer,Pan-genome	iroN
Chicken	DAGNKJNE_04956	14154-1	aroH_2	6	119	21	16	aroH_2	757	15.0436	0.281287	0.281287	0.303678	Kmer
Chicken	DAGNKJNE_04957	14154-1	group_8608	9	92	18	15	DAGNKJNE_04957	2	10.4861	0.61365	0.38635	0.375599	Kmer
Chicken	DAGNKJNE_04958	14154-1	relE2	13	158	24	20	DAGNKJNE_04958	1	10.3389	0.627042	0.372958	0.30574	Kmer,Pan-genome
Chicken	DAGNKJNE_04959	14154-1	group_5590	13	144	24	18	DAGNKJNE_04959	4	11.2287	0.479219	0.479219	0.255445	Kmer
Chicken	DAGNKJNE_04960	14154-1	group_15937	7	77	11	11	cvaA	28	13.7575	0.455115	0.455115	0.282213	Kmer
Chicken	DAGNKJNE_04961	14154-1	group_17993	5	78	12	8	msbA_3	92	14.1718	0.402694	0.402694	0.28748	Kmer
Chicken	DAGNKJNE_04962	14154-1	cvaC	16	176	28	22	cvaC	444	13.8775	0.337749	0.337749	0.298079	Kmer,Pan-genome
Chicken	DAGNKJNE_04963	14154-1	group_23447	6	58	7	3	ntdC	41	25.2584	0.338995	0.338995	0.295188	Kmer
Chicken	DAGNKJNE_04964	14154-1	insN-1	66	121	64	103	insO-2_1	299	18.5362	0.232344	0.232344	0.328341	Kmer
Chicken	DAGNKJNE_04965	14154-1	insN-1	66	121	64	103	insN-1_2	58	16.3395	0.211397	0.211397	0.367341	Kmer
Chicken	DAGNKJNE_04966	14154-1	fadH_3	0	10	0	0	fadH_3	15	12.2794	0.333454	0.333454	0.301546	Kmer
Chicken	DAGNKJNE_04969	14154-1	group_8099	31	50	47	37	paoC	6	12.0056	0.529538	0.470462	0.352714	Kmer
Chicken	DAGNKJNE_04974	14154-1	group_36572	27	59	18	45	ycjZ_3	3	10.4478	0.442286	0.442286	0.294094	Kmer
Chicken	DAGNKJNE_04976	14154-1	proA	265	336	240	327	proA	1	10.747	0.607464	0.392536	0.323474	Kmer
Chicken	DAGNKJNE_04978	14154-1	group_17678	7	27	4	29	phoE	2	10.9615	0.385207	0.385207	0.318768	Kmer
Chicken	DAGNKJNE_04981	14154-1	gpt	265	337	240	327	gpt	1	10.2885	0.365316	0.365316	0.29202	Kmer
Chicken	DAGNKJNE_04993	14154-1	repB	154	245	102	157	repB_2	94	18.5828	0.42862	0.42862	0.282883	Kmer
Chicken	DAGNKJNE_04994	14154-1	group_19105	58	217	58	73	DAGNKJNE_04994	212	13.234	0.426798	0.426798	0.276475	Kmer,Pan-genome
Chicken	DAGNKJNE_04995	14154-1	xerD_4	151	228	93	153	xerD_3	8	10.3423	0.475804	0.475804	0.244612	Kmer
Chicken	DAGNKJNE_04996	14154-1	group_21449	22	195	32	25	DAGNKJNE_04996	2085	21.7131	0.356335	0.356335	0.334332	Kmer,Pan-genome
Chicken	DAGNKJNE_04997,FKALCOLL_04528	14154-1,21225_2-181	lgrD	20	193	32	24	lgrD	2920	19.4049	0.365294	0.365294	0.350609	Kmer,Pan-genome
Chicken	DAGNKJNE_04998,FKALCOLL_04529	14154-1,21225_2-181	ompT_2	8	164	20	19	ompT	2351	23.4954	0.378238	0.378238	0.368775	Kmer,Pan-genome
Chicken	DAGNKJNE_04999	14154-1	group_37872	2	42	2	2	DAGNKJNE_04999	257	18.0533	0.375067	0.375067	0.357331	Kmer
Chicken	DAGNKJNE_05000	14154-1	group_33691	6	135	18	20	DAGNKJNE_05000	138	13.9186	0.340583	0.340583	0.302401	Kmer,Pan-genome
Chicken	DAGNKJNE_05001	14154-1	macA_2	14	173	28	20	macA_2	681	16.0813	0.313427	0.313427	0.3065	Kmer,Pan-genome
Chicken	DAGNKJNE_05002	14154-1	macB_2	8	118	23	18	macB_2	857	25.5416	0.305682	0.305682	0.304611	Kmer
Chicken	DAGNKJNE_05003	14154-1	group_23406	4	79	14	9	cusC_2	217	13.7009	0.330548	0.330548	0.293688	Kmer
Chicken	DAGNKJNE_05006	14154-1	group_22651	7	99	21	10	DAGNKJNE_05006	2	12.6675	0.386158	0.386158	0.292255	Kmer
Chicken	DAGNKJNE_05007	14154-1	group_12629	8	112	22	17	DAGNKJNE_05007	39	12.2769	0.348808	0.348808	0.304961	Kmer
Chicken	DAGNKJNE_05008	14154-1	group_12622	5	109	10	3	DAGNKJNE_05008	241	15.311	0.350189	0.350189	0.304686	Kmer,Pan-genome
Chicken	DAGNKJNE_05009,FKALCOLL_04626	14154-1,21225_2-181	yjiA_2	12	193	33	23	yjiA_2	2848	24.3089	0.353576	0.353576	0.37046	Kmer,Pan-genome
Chicken	DAGNKJNE_05023	14154-1	yihF	263	331	232	320	yihF	1	11.7195	0.415253	0.415253	0.324929	Kmer
Chicken	DAGNKJNE_05031	14154-1	group_9813	44	132	47	110	DAGNKJNE_05031	12	10.9996	0.20456	0.20456	0.358238	Kmer
Chicken	DAGNKJNE_05032	14154-1	group_11815	0	44	2	2	DAGNKJNE_05032	17	15.2575	0.0956848	0.0956848	0.561871	Kmer,Pan-genome
Chicken	DAGNKJNE_05033	14154-1	znuA_3	2	42	0	0	znuA_3	545	12.2189	0.126668	0.126668	0.53651	Kmer
Chicken	DAGNKJNE_05034	14154-1	fhuC_4	1	46	0	1	fhuC_5	202	16.1113	0.243533	0.243533	0.442054	Kmer
Chicken	DAGNKJNE_05035	14154-1	znuB_5	0	43	0	0	znuB_4	12	11.9635	0.123306	0.123306	0.528214	Kmer,Pan-genome
Chicken	DAGNKJNE_05036	14154-1	znuB_4	0	43	0	0	znuB_5	47	18.9228	0.305907	0.305907	0.400387	Kmer,Pan-genome
Chicken	DAGNKJNE_05037	14154-1	group_46702	0	43	0	0	DAGNKJNE_05037	3	10.279	0.0785997	0.0785997	0.599396	Kmer,Pan-genome
Chicken	DAGNKJNE_05038	14154-1	group_19484	7	50	11	84	DAGNKJNE_05038	2	10.0334	0.163417	0.163417	0.501771	Kmer
Chicken	DAGNKJNE_05039	14154-1	group_28294	1	49	1	1	cirA_3	50	11.3374	0.0879326	0.0879326	0.581063	Kmer
Chicken	DAGNKJNE_05040	14154-1	iucD	42	196	39	105	iucD	57	12.01	0.0984332	0.0984332	0.532766	Kmer
Chicken	DAGNKJNE_05041	14154-1	iucC	42	194	39	109	iucC	440	13.4102	0.274183	0.274183	0.397125	Kmer
Chicken	DAGNKJNE_05042	14154-1	group_18729	35	60	13	88	iucB	282	13.6316	0.374206	0.374206	0.280225	Kmer
Chicken	DAGNKJNE_05043	14154-1	group_21327	36	55	7	37	iucA	1748	15.311	0.37012	0.37012	0.282469	Kmer
Chicken	DAGNKJNE_05044	14154-1	group_25171	42	198	38	38	DAGNKJNE_05044	463	14.1819	0.351029	0.351029	0.300633	Kmer,Pan-genome
Chicken	DAGNKJNE_05045	14154-1	group_38065	1	14	0	0	DAGNKJNE_05045	284	18.6523	0.140144	0.140144	0.489244	Kmer
Chicken	DAGNKJNE_05047	14154-1	group_8193	35	32	5	9	DAGNKJNE_05047	1	11.6111	0.167286	0.167286	0.371847	Kmer
Chicken	DAGNKJNE_05052	14154-1	group_46673	0	34	0	0	DAGNKJNE_05052	3	10.7983	0.0794711	0.0794711	0.497637	Kmer,Pan-genome
Chicken	DAGNKJNE_05053	14154-1	group_46674	0	34	0	0	DAGNKJNE_05053	8	17.6037	0.241394	0.241394	0.490663	Kmer,Pan-genome
Chicken	DAGNKJNE_05054	14154-1	rrrQ_2	16	61	22	18	rrrQ	1	9.88255	0.144956	0.144956	0.354363	Kmer
Chicken	DAGNKJNE_05056	14154-1	group_31036	3	22	1	1	DAGNKJNE_05056	1	13.1198	0.39192	0.39192	0.335	Kmer
Chicken	DAGNKJNE_05058	14154-1	group_46675	0	21	0	0	DAGNKJNE_05058	3	11.8086	0.446465	0.446465	0.280386	Kmer
Chicken	DAGNKJNE_05059	14154-1	group_46677	0	21	0	0	DAGNKJNE_05059	2	11.0359	0.313917	0.313917	0.264908	Kmer
Chicken	DAGNKJNE_05060	14154-1	group_37040	0	69	4	48	tonB_2	1	10.0932	0.367703	0.367703	0.274495	Kmer
Chicken	DAGNKJNE_05066	14154-1	group_6170	2	16	2	13	sohB_2	5	10.496	0.312469	0.312469	0.252084	Kmer
Chicken	DAGNKJNE_05069	14154-1	group_46679	0	34	0	0	DAGNKJNE_05069	3	11.5943	0.230057	0.230057	0.435517	Kmer,Pan-genome
Chicken	DAGNKJNE_05071	14154-1	group_20029	0	29	0	0	DAGNKJNE_05071	12	11.1486	0.173196	0.173196	0.626735	Kmer
Chicken	DAGNKJNE_05084	14154-1	group_12273	4	82	8	26	DAGNKJNE_05084	9482	25.8556	0.34245	0.34245	0.404261	Kmer,Pan-genome
Chicken	DAGNKJNE_05085	14154-1	group_4623	0	4	0	1	DAGNKJNE_05085	1163	21.7131	0.20156	0.20156	0.35652	Kmer
Chicken	DAGNKJNE_05086	14154-1	group_8132	1	9	14	4	DAGNKJNE_05086	1	10.3016	0.536286	0.463714	0.379582	Kmer
Chicken	DAGNKJNE_05087	14154-1	group_33719	0	39	0	0	DAGNKJNE_05087	1	9.68532	0.0638667	0.0638667	0.620678	Kmer,Pan-genome
Chicken	DAGNKJNE_05088	14154-1	group_11845	4	39	0	0	DAGNKJNE_05088	9	12.0029	0.188395	0.188395	0.61611	Kmer
Chicken	DAGNKJNE_05089	14154-1	amiC_2	0	43	0	0	amiC_2	40	14.5358	0.121902	0.121902	0.583448	Kmer,Pan-genome
Chicken	DAGNKJNE_05090	14154-1	group_26851	0	44	0	0	DAGNKJNE_05090	67	20.1092	0.239924	0.239924	0.386699	Kmer,Pan-genome
Chicken	DAGNKJNE_05091	14154-1	group_4620	0	10	0	0	DAGNKJNE_05091	43	13.7588	0.254775	0.254775	0.319277	Kmer
Chicken	DAGNKJNE_05092	14154-1	group_31239	0	29	0	0	DAGNKJNE_05092	9	10.5338	0.114719	0.114719	0.487082	Kmer
Chicken	DAGNKJNE_05093	14154-1	group_4617	0	29	0	0	DAGNKJNE_05093	13	12.8147	0.294664	0.294664	0.364505	Kmer
Chicken	DAGNKJNE_05094	14154-1	group_46704	0	41	0	0	DAGNKJNE_05094	8	15.4199	0.275725	0.275725	0.450087	Kmer,Pan-genome
Chicken	DAGNKJNE_05095	14154-1	group_26736	10	84	6	23	DAGNKJNE_05095	52	16.4748	0.20293	0.20293	0.499177	Kmer
Chicken	DAGNKJNE_05096	14154-1	group_46705	0	44	0	0	DAGNKJNE_05096	2	9.9612	0.0671605	0.0671605	0.635563	Kmer,Pan-genome
Chicken	DAGNKJNE_05097	14154-1	group_46706	0	42	0	0	DAGNKJNE_05097	57	18.6845	0.0784625	0.0784625	0.651179	Kmer,Pan-genome
Chicken	DAGNKJNE_05098	14154-1	group_38151	0	44	0	0	DAGNKJNE_05098	18	11.3377	0.122565	0.122565	0.579088	Kmer,Pan-genome
Chicken	DAGNKJNE_05099	14154-1	group_46707	0	44	0	0	cirA_4	49	14.6256	0.129691	0.129691	0.576058	Kmer,Pan-genome
Chicken	DAGNKJNE_05101	14154-1	dnaE_2	4	22	8	11	dnaE_2	6	11.4609	0.37654	0.37654	0.305652	Kmer
Chicken	DAGNKJNE_05102	14154-1	cobS_2	4	25	9	11	cobS_2	6	11.3135	0.434785	0.434785	0.291771	Kmer
Chicken	DAGNKJNE_05103	14154-1	cobT_2	4	25	9	11	cobT_2	6	14.0972	0.423299	0.423299	0.294471	Kmer
Chicken	DAGNKJNE_05106	14154-1	group_36180	5	25	9	11	intA_3	4	13.5022	0.385485	0.385485	0.334132	Kmer
Chicken	DAGNKJNE_05108	14154-1	group_38556	0	13	0	0	yhcD	6	16.5038	0.427034	0.427034	0.411687	Kmer
Chicken	DAGNKJNE_05110	14154-1	group_47735	0	13	0	0	DAGNKJNE_05110	7	11.7837	0.343394	0.343394	0.286295	Kmer
Chicken	DAGNKJNE_05112	14154-1	potC	245	288	217	296	potC	1	10.4536	0.400556	0.400556	0.295515	Kmer
Chicken	DAGNKJNE_05113	14154-1	group_16363	44	8	3	10	intE_3	1	9.84788	0.48299	0.48299	0.227763	Kmer
Chicken	DAGNKJNE_05115	14154-1	group_25244	0	36	1	3	recE	20	18.5362	0.395659	0.395659	0.316906	Kmer
Chicken	DAGNKJNE_05118	14154-1	group_46669	0	20	0	0	rzpQ	2	13.7053	0.19006	0.19006	0.408375	Kmer
Chicken	DAGNKJNE_05119	14154-1	ymfK	35	77	23	59	ymfK_3	3	14.0566	0.396637	0.396637	0.313091	Kmer
Chicken	DAGNKJNE_05121	14154-1	group_7553	10	25	6	6	ydaT_2	1	10.3251	0.587156	0.412844	0.255135	Kmer
Chicken	DAGNKJNE_05124	14154-1	group_1946	2	15	1	3	DAGNKJNE_05124	2	10.9769	0.630197	0.369803	0.391697	Kmer
Chicken	DAGNKJNE_05129	14154-1	group_8136	0	3	0	0	DAGNKJNE_05129	6	16.2335	0.457753	0.457753	0.316852	Kmer
Chicken	DAGNKJNE_05132	14154-1	group_33992	0	21	0	1	ydfU_2	4	9.9299	0.127489	0.127489	0.346821	Kmer
Chicken	DAGNKJNE_05133	14154-1	group_28946	13	20	3	4	DAGNKJNE_05133	4	10.8845	0.417019	0.417019	0.277184	Kmer
Chicken	DAGNKJNE_05134	14154-1	group_28947	13	19	3	4	DAGNKJNE_05134	1	9.92663	0.810372	0.189628	0.295447	Kmer
Chicken	DAGNKJNE_05136	14154-1	group_38554	13	19	3	4	DAGNKJNE_05136	3	10.4871	0.376821	0.376821	0.307722	Kmer
Chicken	DAGNKJNE_05137	14154-1	group_28948	13	19	3	4	DAGNKJNE_05137	2	14.4042	0.8568	0.1432	0.522135	Kmer
Chicken	DAGNKJNE_05139	14154-1	group_31228	13	18	3	4	DAGNKJNE_05139	5	20.5452	0.45023	0.45023	0.361624	Kmer
Chicken	DAGNKJNE_05142	14154-1	group_47717	13	20	3	4	DAGNKJNE_05142	2	10.9317	0.37864	0.37864	0.302414	Kmer
Chicken	DAGNKJNE_05144	14154-1	group_21544	13	20	3	4	DAGNKJNE_05144	6	10.5023	0.472082	0.472082	0.286965	Kmer
Chicken	DAGNKJNE_05145	14154-1	group_47719	13	19	3	4	DAGNKJNE_05145	5	14.6984	0.44729	0.44729	0.314994	Kmer
Chicken	DAGNKJNE_05147	14154-1	group_38167	3	61	2	4	DAGNKJNE_05147	1	9.87597	0.209922	0.209922	0.303944	Kmer
Chicken	DAGNKJNE_05148	14154-1	group_24722	3	85	2	5	DAGNKJNE_05148	5	14.9019	0.383745	0.383745	0.31932	Kmer
Chicken	DAGNKJNE_05149	14154-1	cirA_6	1	60	0	2	cirA_5	1	16.9576	0.49651	0.49651	0.39892	Kmer
Chicken	DAGNKJNE_05150	14154-1	insD_2	1	90	0	5	insD_3	14	10.9067	0.561291	0.438709	0.27608	Kmer
Chicken	DAGNKJNE_05151	14154-1	group_38057	1	91	0	5	insC-1_1	4	11.4505	0.194506	0.194506	0.352445	Kmer,Pan-genome
Chicken	DAGNKJNE_05152	14154-1	group_46537	1	97	1	5	DAGNKJNE_05152	61	10.7442	0.179873	0.179873	0.377931	Kmer,Pan-genome
Chicken	DAGNKJNE_05153	14154-1	ugpB_2	1	115	1	4	ugpB_2	174	12.1893	0.187717	0.187717	0.37944	Kmer,Pan-genome
Chicken	DAGNKJNE_05154	14154-1	group_46845	1	83	1	2	DAGNKJNE_05154	205	12.4173	0.186552	0.186552	0.374602	Kmer
Chicken	DAGNKJNE_05155	14154-1	group_33956	1	117	1	4	DAGNKJNE_05155	1891	13.3421	0.198303	0.198303	0.386232	Kmer,Pan-genome
Chicken	DAGNKJNE_05156	14154-1	murR_3	1	110	0	7	murR_3	7	11.567	0.246616	0.246616	0.328317	Kmer,Pan-genome
Chicken	DAGNKJNE_05157	14154-1	malX_3	1	108	0	4	malX_2	20	17.9099	0.314075	0.314075	0.31943	Kmer,Pan-genome
Chicken	DAGNKJNE_05158	14154-1	nanE_2	1	108	0	7	nanE_2	4	11.2272	0.413463	0.413463	0.291493	Kmer,Pan-genome
Chicken	DAGNKJNE_05161	14154-1	group_47724	0	6	0	0	DAGNKJNE_05161	1	9.81276	0.639833	0.360167	0.2589	Kmer
Chicken	DAGNKJNE_05162	14154-1	group_10675	21	54	23	42	insF-1_3	1	9.84625	0.0984378	0.0984378	0.422133	Kmer
Chicken	DAGNKJNE_05163	14154-1	group_17667	12	53	20	24	insE-1	1	9.71554	0.0872833	0.0872833	0.624311	Kmer
Chicken	DAGNKJNE_05164	14154-1	group_38172	0	40	0	0	DAGNKJNE_05164	44	30.8197	0.126194	0.126194	0.638642	Kmer,Pan-genome
Chicken	DAGNKJNE_05165	14154-1	yagA_2	0	44	0	0	yagA_1	4	10.2841	0.0744855	0.0744855	0.645672	Kmer,Pan-genome
Chicken	DAGNKJNE_05166	14154-1	yagA_1	0	39	0	0	yagA_2	9	14.7089	0.230142	0.230142	0.471724	Kmer
Chicken	DAGNKJNE_05167	14154-1	group_6240	0	40	1	0	DAGNKJNE_05167	6	17.7552	0.263987	0.263987	0.539087	Kmer
Chicken	DAGNKJNE_05168	14154-1	group_6986	0	21	0	0	DAGNKJNE_05168	93	12.2159	0.0640879	0.0640879	0.682908	Kmer
Chicken	DAGNKJNE_05169	14154-1	group_46713	0	44	0	0	DAGNKJNE_05169	4	10.0195	0.11522	0.11522	0.547468	Kmer,Pan-genome
Chicken	DAGNKJNE_05170	14154-1	group_46712	0	44	0	0	DAGNKJNE_05170	6	10.251	0.280957	0.280957	0.592627	Kmer,Pan-genome
Chicken	DAGNKJNE_05172	14154-1	group_2239	5	41	1	18	DAGNKJNE_05172	1	9.79458	0.570286	0.429714	0.23733	Kmer
Chicken	DAGNKJNE_05175	14154-1	group_2239	5	41	1	18	DAGNKJNE_05175	131	10.1641	0.0668125	0.0668125	0.645318	Kmer
Chicken	DAGNKJNE_05176	14154-1	group_11814	16	44	2	12	DAGNKJNE_05176	11	10.3375	0.0789329	0.0789329	0.579944	Kmer
Chicken	DAGNKJNE_05177	14154-1	group_5577	3	13	0	1	DAGNKJNE_05177	60	12.4148	0.320675	0.320675	0.382677	Kmer
Chicken	DAGNKJNE_05178	14154-1	group_7981	0	12	0	1	yoeA_2	2	10.8612	0.679346	0.320654	0.256225	Kmer
Chicken	DAGNKJNE_05179	14154-1	group_39215	0	5	0	0	DAGNKJNE_05179	6	11.9053	0.456138	0.456138	0.315465	Kmer
Chicken	DAGNKJNE_05180	14154-1	group_47723	0	11	0	0	DAGNKJNE_05180	4	16.1556	0.382723	0.382723	0.342587	Kmer
Chicken	DAGNKJNE_05182	14154-1	group_19934	2	14	1	1	DAGNKJNE_05182	3	12.1385	0.393441	0.393441	0.307632	Kmer
Chicken	DAGNKJNE_05183	14154-1	dnaG_2	5	28	22	12	dnaG_2	1	9.74229	0.547267	0.452733	0.241133	Kmer
Chicken	DAGNKJNE_05186	14154-1	lig	4	25	9	11	lig	4	12.2181	0.267508	0.267508	0.316532	Kmer
Chicken	DAGNKJNE_05187	14154-1	group_34257	4	19	3	5	DAGNKJNE_05187	1	9.8275	0.21757	0.21757	0.289688	Kmer
Chicken	DAGNKJNE_05188	14154-1	group_25823	4	25	9	11	DAGNKJNE_05188	1	10.6266	0.360629	0.360629	0.292577	Kmer
Chicken	DAGNKJNE_05190	14154-1	group_27671	4	25	9	11	DAGNKJNE_05190	3	16.8464	0.328505	0.328505	0.358999	Kmer
Chicken	DAGNKJNE_05194	14154-1	group_34256	0	11	0	0	DAGNKJNE_05194	1	9.92461	0.318688	0.318688	0.257563	Kmer
Chicken	DAGNKJNE_05195	14154-1	group_34254	0	11	0	0	DAGNKJNE_05195	4	15.4797	0.332684	0.332684	0.370922	Kmer
Chicken	DAGNKJNE_05196	14154-1	group_47722	0	14	0	0	DAGNKJNE_05196	1	11.7347	0.16818	0.16818	0.38132	Kmer
Chicken	DAGNKJNE_05208	14154-1	kgtP	259	331	236	319	kgtP	1	12.1219	0.3762	0.3762	0.33787	Kmer
Chicken	DAGNKJNE_05211	14154-1	group_23792	29	39	28	10	pinE_4	1	10.0607	0.718302	0.281698	0.308229	Kmer
Chicken	DAGNKJNE_05212	14154-1	group_16153	15	23	17	3	DAGNKJNE_05212	4	11.209	0.470125	0.470125	0.286466	Kmer
Chicken	DAGNKJNE_05213	14154-1	group_2919	23	23	22	7	neo_1	4	12.7341	0.425353	0.425353	0.28902	Kmer
Chicken	DAGNKJNE_05229	14154-1	group_15944	19	48	14	47	borD_2	2	10.9439	0.46399	0.46399	0.28081	Kmer
Chicken	DAGNKJNE_05231	14154-1	group_16798	2	86	0	3	DAGNKJNE_05231	452	10.7635	0.12962	0.12962	0.378382	Kmer,Pan-genome
Chicken	DAGNKJNE_05232	14154-1	group_30401	2	89	0	3	rutB_2	775	15.621	0.143083	0.143083	0.367675	Kmer,Pan-genome
Chicken	DAGNKJNE_05233	14154-1	group_24945	2	82	0	3	yahE_2	63	12.5501	0.197137	0.197137	0.362258	Kmer,Pan-genome
Chicken	DAGNKJNE_05234	14154-1	group_11273	2	82	0	3	yahF_2	775	24.294	0.140394	0.140394	0.362641	Kmer,Pan-genome
Chicken	DAGNKJNE_05235	14154-1	group_20359	2	88	0	5	DAGNKJNE_05235	1443	15.101	0.138368	0.138368	0.364691	Kmer,Pan-genome
Chicken	DAGNKJNE_05236	14154-1	group_28235	2	89	1	3	yqeA_2	909	11.6638	0.139594	0.139594	0.36699	Kmer,Pan-genome
Chicken	DAGNKJNE_05237	14154-1	group_33955	2	91	1	3	atzF	385	15.2957	0.144671	0.144671	0.365738	Kmer,Pan-genome
Chicken	DAGNKJNE_05238	14154-1	group_23594	1	46	0	1	codB_2	1619	19.8219	0.141702	0.141702	0.365153	Kmer
Chicken	DAGNKJNE_05239	14154-1	group_46535	2	89	1	3	ydhB_2	1130	11.0202	0.137695	0.137695	0.356403	Kmer,Pan-genome
Chicken	DAGNKJNE_05240	14154-1	group_38056	2	76	0	3	DAGNKJNE_05240	224	13.9009	0.13523	0.13523	0.350518	Kmer,Pan-genome
Chicken	DAGNKJNE_05241	14154-1	group_516	2	68	1	3	DAGNKJNE_05241	9	10.3911	0.181896	0.181896	0.311891	Kmer,Pan-genome
Chicken	DAGNKJNE_05243	14154-1	insF-1_2	42	44	37	81	insF-1_5	28	10.7083	0.17855	0.17855	0.327644	Kmer
Chicken	DAGNKJNE_05244	14154-1	group_1232	80	100	23	91	DAGNKJNE_05244	2	10.5397	0.662813	0.337187	0.34717	Kmer
Chicken	DAGNKJNE_05247	14154-1	col	2	69	1	1	col	3	12.523	0.271875	0.271875	0.322244	Kmer,Pan-genome
Chicken	DAGNKJNE_05248	14154-1	imm	2	69	1	1	imm	1	10.5445	0.19754	0.19754	0.32652	Kmer,Pan-genome
Chicken	DAGNKJNE_05249	14154-1	mdtH_2	2	80	0	5	mdtH_2	299	18.7144	0.136048	0.136048	0.348143	Kmer,Pan-genome
Chicken	DAGNKJNE_05250	14154-1	fecE_2	2	80	0	5	fecE_2	40	12.2921	0.149102	0.149102	0.338693	Kmer,Pan-genome
Chicken	DAGNKJNE_05251	14154-1	group_37036	2	80	0	5	fecD_6	352	13.1701	0.122763	0.122763	0.350349	Kmer,Pan-genome
Chicken	DAGNKJNE_05252	14154-1	hmuT	2	80	1	5	hmuT	35	11.5912	0.15961	0.15961	0.346678	Kmer,Pan-genome
Chicken	DAGNKJNE_05253	14154-1	group_30503	9	81	6	2	pinR	113	14.6494	0.145422	0.145422	0.345337	Kmer,Pan-genome
Chicken	DAGNKJNE_05254	14154-1	group_28808	2	71	1	1	DAGNKJNE_05254	18	15.8514	0.230009	0.230009	0.339882	Kmer,Pan-genome
Chicken	DAGNKJNE_05257	14154-1	group_46748	0	54	5	8	lamB_2	7	11.2503	0.330406	0.330406	0.314176	Kmer
Chicken	DAGNKJNE_05258	14154-1	group_38175	0	54	7	9	frlD	5	10.9465	0.361802	0.361802	0.306074	Kmer
Chicken	DAGNKJNE_05259	14154-1	crr_2	0	54	7	9	crr_2	2	13.6936	0.390105	0.390105	0.32789	Kmer
Chicken	DAGNKJNE_05260	14154-1	sacA_2	0	55	8	9	sacA_2	11	20.8864	0.404309	0.404309	0.33351	Kmer
Chicken	DAGNKJNE_05261	14154-1	lacY_2	0	55	9	9	lacY_3	7	13.8922	0.333041	0.333041	0.288314	Kmer
Chicken	DAGNKJNE_05262	14154-1	rafA	0	55	8	9	rafA	13	17.2706	0.365395	0.365395	0.308458	Kmer
Chicken	DAGNKJNE_05263	14154-1	group_38171	0	55	8	9	cytR_4	6	17.944	0.454263	0.454263	0.355975	Kmer
Chicken	DAGNKJNE_05264,BMBCHAJJ_04810	14154-1,C26521	yahB_2	2	79	0	1	yahB_2	1177	19.2527	0.173907	0.173907	0.369405	Kmer,Pan-genome
Chicken	DAGNKJNE_05265	14154-1	yahD_2	2	102	0	2	yahD_2	930	18.3028	0.1632	0.1632	0.368661	Kmer,Pan-genome
Chicken	DAGNKJNE_05266	14154-1	yahE_3	2	99	0	2	yahE_3	1313	16.5161	0.164423	0.164423	0.368429	Kmer,Pan-genome
Chicken	DAGNKJNE_05267	14154-1	yahF_3	2	103	0	2	yahF_3	2212	24.7884	0.16528	0.16528	0.367395	Kmer,Pan-genome
Chicken	DAGNKJNE_05268	14154-1	group_38062	2	101	0	2	DAGNKJNE_05268	2018	17.6364	0.163552	0.163552	0.369447	Kmer,Pan-genome
Chicken	DAGNKJNE_05269	14154-1	group_33964	2	100	0	2	DAGNKJNE_05269	2331	19.6581	0.160969	0.160969	0.364822	Kmer,Pan-genome
Chicken	DAGNKJNE_05270	14154-1	yahI_2	2	102	0	2	yahI_2	977	13.6903	0.15925	0.15925	0.365787	Kmer,Pan-genome
Chicken	DAGNKJNE_05271	14154-1	group_38063	1	71	0	2	DAGNKJNE_05271	334	18.6523	0.165939	0.165939	0.376141	Kmer,Pan-genome
Chicken	DAGNKJNE_05273	14154-1	group_48570	1	15	2	4	hsdM_7	16	16.0209	0.351031	0.351031	0.354857	Kmer
Chicken	DAGNKJNE_05274	14154-1	group_47694	0	10	0	0	hsdS_2	7	13.2898	0.35373	0.35373	0.348712	Kmer
Chicken	DAGNKJNE_05275	14154-1	group_38542	2	15	2	4	DAGNKJNE_05275	12	15.239	0.440364	0.440364	0.323324	Kmer
Chicken	DAGNKJNE_05276	14154-1	hsdR_5	2	15	2	4	hsdR_5	12	13.9923	0.33216	0.33216	0.358784	Kmer
Chicken	DAGNKJNE_05278	14154-1	group_6948	0	8	0	0	insN-1_3	1	10.1555	0.493969	0.493969	0.228354	Kmer
Chicken	DAGNKJNE_05280	14154-1	group_1426	16	17	6	18	DAGNKJNE_05280	2	10.7875	0.38097	0.38097	0.302995	Kmer
Chicken	DAGNKJNE_05281	14154-1	group_23735	0	26	1	0	DAGNKJNE_05281	13	17.8694	0.299014	0.299014	0.404601	Kmer
Chicken	DAGNKJNE_05282	14154-1	group_14246	0	3	0	0	stfR_2	51	15.8351	0.371352	0.371352	0.381083	Kmer
Chicken	DAGNKJNE_05290	14154-1	group_23778	24	27	1	21	DAGNKJNE_05290	1	9.83711	0.219957	0.219957	0.26572	Kmer
Chicken	DAGNKJNE_05293	14154-1	group_37434	18	25	0	3	DAGNKJNE_05293	2	12.3565	0.454818	0.454818	0.320285	Kmer
Chicken	DAGNKJNE_05294	14154-1	group_26629	6	24	0	30	dam_2	1	11.1219	0.371859	0.371859	0.300848	Kmer
Chicken	DAGNKJNE_05297	14154-1	group_19543	7	10	1	39	DAGNKJNE_05297	4	10.8582	0.460597	0.460597	0.276343	Kmer
Chicken	DAGNKJNE_05299	14154-1	group_21373	30	71	39	30	DAGNKJNE_05299	7	11.1742	0.338617	0.338617	0.305746	Kmer
Chicken	DAGNKJNE_05300	14154-1	group_26695	4	31	0	0	DAGNKJNE_05300	6	11.9683	0.280402	0.280402	0.461527	Kmer,Pan-genome
Chicken	DAGNKJNE_05301	14154-1	cea	5	64	28	23	cea	27	14.7138	0.297774	0.297774	0.371228	Kmer
Chicken	DAGNKJNE_05304	14154-1	group_13476	10	55	24	15	rop	2	12.63	0.569115	0.430885	0.276354	Kmer
Chicken	DAGNKJNE_05305	14154-1	mbeC	15	57	9	10	mbeC	2	10.4301	0.443166	0.443166	0.243533	Kmer
Chicken	DAGNKJNE_05306	14154-1	mbeA	18	69	28	19	mbeA	52	11.3352	0.112353	0.112353	0.466697	Kmer
Chicken	DAGNKJNE_05307	14154-1	group_31052	0	26	0	0	DAGNKJNE_05307	18	11.2979	0.0826209	0.0826209	0.51949	Kmer,Pan-genome
Chicken	DAGNKJNE_05309	14154-1	group_3865	13	39	5	39	DAGNKJNE_05309	1	10.872	0.292596	0.292596	0.284061	Kmer
Chicken	DAGNKJNE_05312	14154-1	insF-1_6	0	4	0	0	DAGNKJNE_05312	1	9.99409	0.784087	0.215913	0.407696	Kmer
Chicken	DAGNKJNE_05314	14154-1	group_16698	4	69	2	3	DAGNKJNE_05314	1	10.2683	0.832099	0.167901	0.406527	Kmer
Chicken	DAGNKJNE_05315	14154-1	cirA_5	6	92	2	26	cirA_6	5	13.5771	0.438153	0.438153	0.313526	Kmer
Chicken	DAGNKJNE_05318	14154-1	group_32986	26	37	1	16	DAGNKJNE_05318	3	13.3563	0.426514	0.426514	0.30481	Kmer
Chicken	DAGNKJNE_05319	14154-1	group_13929	27	40	2	16	DAGNKJNE_05319	5	10.5302	0.485668	0.485668	0.275539	Kmer
Chicken	DAGNKJNE_05322	14154-1	group_18630	1	26	0	0	DAGNKJNE_05322	2	10.2238	0.362042	0.362042	0.330031	Kmer
Chicken	DAGNKJNE_05323	14154-1	group_18629	21	28	1	13	yggR_2	3	11.1453	0.405889	0.405889	0.352053	Kmer
Chicken	DAGNKJNE_05324	14154-1	group_43557	31	49	2	18	DAGNKJNE_05324	1	10.0533	0.193538	0.193538	0.303032	Kmer
Chicken	DAGNKJNE_05326	14154-1	group_38049	1	89	0	4	gntR_2	14	19.7833	0.34655	0.34655	0.368592	Kmer,Pan-genome
Chicken	DAGNKJNE_05327	14154-1	ulaC_2	1	89	1	4	ulaC_2	10	16.0944	0.406646	0.406646	0.389095	Kmer,Pan-genome
Chicken	DAGNKJNE_05328	14154-1	group_46529	1	89	1	4	DAGNKJNE_05328	9	13.2008	0.302655	0.302655	0.337218	Kmer,Pan-genome
Chicken	DAGNKJNE_05329	14154-1	group_46530	1	88	0	4	ulaA_4	9	12.0625	0.387265	0.387265	0.355151	Kmer
Chicken	DAGNKJNE_05330	14154-1	tktA_3	1	88	0	4	tktA_2	3	13.8133	0.426978	0.426978	0.333728	Kmer,Pan-genome
Chicken	DAGNKJNE_05331	14154-1	group_33954	0	32	0	0	dxs_2	22	20.5967	0.297021	0.297021	0.350575	Kmer
Chicken	DAGNKJNE_05333	14154-1	group_23233	1	10	0	4	gpFI_2	2	9.97836	0.37443	0.37443	0.29571	Kmer
Chicken	DAGNKJNE_05334	14154-1	group_27821	6	30	1	45	DAGNKJNE_05334	1	10.5748	0.520121	0.479879	0.276909	Kmer
Chicken	DAGNKJNE_05337	14154-1	group_9549	3	21	0	10	DAGNKJNE_05337	6	14.3557	0.434778	0.434778	0.305197	Kmer
Chicken	DAGNKJNE_05340	14154-1	group_22522	6	31	1	46	DAGNKJNE_05340	2	10.9513	0.459693	0.459693	0.295301	Kmer
Chicken	DAGNKJNE_05343	14154-1	group_38138	0	38	0	0	DAGNKJNE_05343	1	10.4526	0.34449	0.34449	0.31783	Kmer
Chicken	DAGNKJNE_05344	14154-1	group_46659	0	38	0	0	DAGNKJNE_05344	3	10.0182	0.0920486	0.0920486	0.574294	Kmer
Chicken	DAGNKJNE_05345	14154-1	ugpB_3	0	38	0	0	ugpB_3	1	9.9185	0.185443	0.185443	0.374289	Kmer
Chicken	DAGNKJNE_05346	14154-1	ugpB_4	0	38	0	0	ugpB_4	4	16.1377	0.499848	0.499848	0.413558	Kmer
Chicken	DAGNKJNE_05348	14154-1	group_20548	4	40	0	1	DAGNKJNE_05348	59	17.8518	0.263258	0.263258	0.388473	Kmer
Chicken	DAGNKJNE_05353	14154-1	ycgV_2	3	56	43	7	ycgV_2	2	18.6003	0.716934	0.283066	0.359402	Kmer
Chicken	DAGNKJNE_05360	14154-1	group_20470	3	11	0	27	DAGNKJNE_05360	4	12.8905	0.367625	0.367625	0.309137	Kmer
Chicken	DAGNKJNE_05366	14154-1	group_3437	4	20	1	32	yfjJ_1	1	10.6143	0.28851	0.28851	0.284878	Kmer
Chicken	DAGNKJNE_05367	14154-1	group_28089	31	92	8	40	DAGNKJNE_05367	1	10.3467	0.508926	0.491074	0.261787	Kmer
Chicken	DAGNKJNE_05368	14154-1	group_20250	37	90	9	61	DAGNKJNE_05368	2	12.4482	0.45082	0.45082	0.303391	Kmer
Chicken	DAGNKJNE_05373	14154-1	group_38560	3	16	1	3	DAGNKJNE_05373	1	10.5956	0.198612	0.198612	0.373673	Kmer
Chicken	DAGNKJNE_05376	14154-1	group_23985	6	17	1	3	DAGNKJNE_05376	2	11.9707	0.210512	0.210512	0.372462	Kmer
Chicken	DAGNKJNE_05379	14154-1	group_47731	4	13	0	1	DAGNKJNE_05379	2	10.0634	0.228389	0.228389	0.302376	Kmer
Chicken	DAGNKJNE_05382	14154-1	group_28949	5	13	0	1	DAGNKJNE_05382	3	14.1911	0.445342	0.445342	0.294748	Kmer
Chicken	DAGNKJNE_05383	14154-1	group_23988	10	20	3	4	DAGNKJNE_05383	5	10.6625	0.190169	0.190169	0.33465	Kmer
Chicken	DAGNKJNE_05388	14154-1	group_23987	2	12	1	1	DAGNKJNE_05388	1	11.9707	0.22969	0.22969	0.34852	Kmer
Chicken	DAGNKJNE_05393	14154-1	group_28951	5	15	3	3	DAGNKJNE_05393	5	14.6248	0.433201	0.433201	0.310495	Kmer
Chicken	DAGNKJNE_05395	14154-1	group_19396	1	21	0	2	DAGNKJNE_05395	2	10.8418	0.347181	0.347181	0.26021	Kmer
Chicken	DAGNKJNE_05396	14154-1	group_17364	1	21	0	1	DAGNKJNE_05396	9	19.5566	0.464665	0.464665	0.319038	Kmer
Chicken	DAGNKJNE_05397	14154-1	group_17364	1	21	0	1	DAGNKJNE_05397	9	19.5566	0.464665	0.464665	0.319038	Kmer
Chicken	DAGNKJNE_05398	14154-1	group_19396	1	21	0	2	DAGNKJNE_05398	2	10.8418	0.347181	0.347181	0.26021	Kmer
Chicken	DAGNKJNE_05399	14154-1	group_34253	13	21	3	4	DAGNKJNE_05399	2	10.9769	0.541075	0.458925	0.41663	Kmer
Chicken	DAGNKJNE_05400	14154-1	group_47715	13	20	3	4	DAGNKJNE_05400	3	14.0091	0.484596	0.484596	0.324319	Kmer
Chicken	DAGNKJNE_05402	14154-1	group_47716	12	20	3	3	DAGNKJNE_05402	8	14.6703	0.438166	0.438166	0.317928	Kmer
Chicken	DAGNKJNE_05403	14154-1	group_31225	13	20	3	4	DAGNKJNE_05403	6	16.291	0.467987	0.467987	0.32305	Kmer
Chicken	DAGNKJNE_05404	14154-1	group_34006	0	19	1	0	DAGNKJNE_05404	1	10.4782	0.703848	0.296152	0.291768	Kmer
Chicken	DAGNKJNE_05406	14154-1	yfjP_1	0	25	1	1	yfjP_3	3	10.472	0.128958	0.128958	0.488247	Kmer
Chicken	DAGNKJNE_05407	14154-1	group_31064	0	23	2	15	DAGNKJNE_05407	10	12.4418	0.492245	0.492245	0.323733	Kmer
Chicken	DAGNKJNE_05409	14154-1	group_46711	0	44	0	0	DAGNKJNE_05409	17	15.326	0.102876	0.102876	0.574239	Kmer,Pan-genome
Chicken	DAGNKJNE_05410	14154-1	group_46710	0	44	0	0	DAGNKJNE_05410	9	10.226	0.151253	0.151253	0.481346	Kmer,Pan-genome
Chicken	DAGNKJNE_05411	14154-1	group_31045	0	44	0	0	DAGNKJNE_05411	1	9.78293	0.521622	0.478378	0.271922	Kmer,Pan-genome
Chicken	DAGNKJNE_05412	14154-1	group_38153	0	43	0	0	DAGNKJNE_05412	1	9.70866	0.145355	0.145355	0.353731	Kmer,Pan-genome
Chicken	DAGNKJNE_05413	14154-1	group_38152	0	43	0	0	DAGNKJNE_05413	6	17.7223	0.342052	0.342052	0.37139	Kmer,Pan-genome
Chicken	DAGNKJNE_05414	14154-1	group_46709	0	41	0	0	DAGNKJNE_05414	15	15.1628	0.242053	0.242053	0.433633	Kmer,Pan-genome
Chicken	DAGNKJNE_05415	14154-1	group_46708	0	44	0	0	DAGNKJNE_05415	25	16.1769	0.108887	0.108887	0.592179	Kmer,Pan-genome
Chicken	DAGNKJNE_05418	14154-1	group_19552	6	6	1	1	DAGNKJNE_05418	1	11.5727	0.49255	0.49255	0.28267	Kmer
Chicken	DAGNKJNE_05425	14154-1	group_31072	0	63	1	0	DAGNKJNE_05425	5	12.1149	0.361657	0.361657	0.42409	Kmer
Chicken	DAGNKJNE_05426	14154-1	group_46770	0	65	1	1	sodC_2	13	15.4855	0.238706	0.238706	0.451355	Kmer,Pan-genome
Chicken	DAGNKJNE_05427	14154-1	group_46764	0	37	0	0	DAGNKJNE_05427	13	15.1837	0.250716	0.250716	0.520829	Kmer,Pan-genome
Chicken	DAGNKJNE_05429	14154-1	group_3863	5	28	4	2	DAGNKJNE_05429	1	10.872	0.292596	0.292596	0.284061	Kmer
Chicken	DAGNKJNE_05431	14154-1	group_23976	2	22	1	35	tfaE_3	1	10.9898	0.41753	0.41753	0.30765	Kmer
Chicken	DAGNKJNE_05433	14154-1	group_34261	5	31	1	46	DAGNKJNE_05433	1	10.9384	0.40563	0.40563	0.31292	Kmer
Chicken	DAGNKJNE_05436	14154-1	group_2897	12	14	2	1	DAGNKJNE_05436	4	18.6604	0.346957	0.346957	0.332048	Kmer
Chicken	DAGNKJNE_05439	14154-1	group_3942	26	30	16	11	stfR_3	3	11.3836	0.437836	0.437836	0.301164	Kmer
Chicken	DAGNKJNE_05440	14154-1	yfbP	189	261	204	185	DAGNKJNE_05440	5	14.608	0.38128	0.38128	0.30704	Kmer
Chicken	DAGNKJNE_05441	14154-1	group_21445	1	79	3	12	proQ_4	8	11.5167	0.329497	0.329497	0.380248	Kmer,Pan-genome
Chicken	DAGNKJNE_05442	14154-1	group_28651	2	82	3	11	DAGNKJNE_05442	3	10.9662	0.401758	0.401758	0.300144	Kmer,Pan-genome
Chicken	DAGNKJNE_05443	14154-1	group_2441	2	35	1	0	cydC_3	218	15.1304	0.532449	0.467551	0.235132	Kmer
Chicken	DAGNKJNE_05445	14154-1	group_6877	38	73	20	59	DAGNKJNE_05445	2	11.9752	0.49448	0.49448	0.2931	Kmer
Chicken	DAGNKJNE_05449	14154-1	group_28317	18	18	3	6	DAGNKJNE_05449	1	11.0442	0.405418	0.405418	0.287622	Kmer
Chicken	DAGNKJNE_05450	14154-1	group_37075	17	18	3	5	DAGNKJNE_05450	1	9.99344	0.383968	0.383968	0.288798	Kmer
Chicken	DAGNKJNE_05461	14154-1	group_26630	18	11	0	5	DAGNKJNE_05461	2	13.4816	0.369105	0.369105	0.33233	Kmer
Chicken	DAGNKJNE_05464	14154-1	nanE_3	0	11	0	0	nanE_3	6	12.3361	0.276222	0.276222	0.337938	Kmer
Chicken	DAGNKJNE_05465	14154-1	group_28803	1	108	0	4	DAGNKJNE_05465	18	10.9107	0.208446	0.208446	0.364713	Kmer
Chicken	DAGNKJNE_05467	14154-1	group_3663	0	3	0	0	DAGNKJNE_05467	31	10.6713	0.330281	0.330281	0.284108	Kmer
Chicken	DAGNKJNE_05469	14154-1	group_47739	0	18	0	0	DAGNKJNE_05469	26	11.1438	0.0964775	0.0964775	0.506626	Kmer
Chicken	DAGNKJNE_05471	14154-1	group_27831	7	30	1	48	DAGNKJNE_05471	1	9.79153	0.208467	0.208467	0.308078	Kmer
Chicken	DAGNKJNE_05474	14154-1	group_31234	12	19	3	4	DAGNKJNE_05474	4	10.3738	0.327317	0.327317	0.287147	Kmer
Chicken	DAGNKJNE_05475	14154-1	group_38567	5	19	2	3	DAGNKJNE_05475	2	14.146	0.42218	0.42218	0.34003	Kmer
Chicken	DAGNKJNE_05476	14154-1	group_28956	6	19	2	3	DAGNKJNE_05476	3	18.5828	0.443596	0.443596	0.342517	Kmer
Chicken	DAGNKJNE_05477	14154-1	group_25332	7	20	2	3	DAGNKJNE_05477	3	13.8993	0.414713	0.414713	0.322537	Kmer	arlC
Chicken	DAGNKJNE_05478	14154-1	group_18058	0	10	0	0	DAGNKJNE_05478	10	18.4554	0.318732	0.318732	0.338143	Kmer
Chicken	DAGNKJNE_05484	14154-1	group_49552	0	3	0	0	DAGNKJNE_05484	3	11.1783	0.262096	0.262096	0.326494	Kmer
Chicken	DAGNKJNE_05485	14154-1	group_31226	0	8	0	0	DAGNKJNE_05485	2	11.2939	0.566632	0.433368	0.328147	Kmer
Chicken	DAGNKJNE_05486	14154-1	group_14042	6	67	3	21	DAGNKJNE_05486	11	16.0082	0.355493	0.355493	0.413252	Kmer
Chicken	DAGNKJNE_05488	14154-1	yfjP_5	0	12	0	0	yfjP_5	3	10.8631	0.442918	0.442918	0.303761	Kmer
Chicken	DAGNKJNE_05489	14154-1	insO-2_2	90	132	71	83	insO-2_3	32	18.5362	0.438504	0.438504	0.28355	Kmer
Chicken	DAGNKJNE_05491	14154-1	insJK	32	110	16	53	DAGNKJNE_05491	215	12.5323	0.295562	0.295562	0.295224	Kmer
Chicken	DAGNKJNE_05493	14154-1	group_28959	0	8	0	0	DAGNKJNE_05493	3	18.5828	0.443596	0.443596	0.342517	Kmer
Chicken	DAGNKJNE_05494	14154-1	group_8483	0	23	1	0	yadA	112	11.365	0.193755	0.193755	0.366592	Kmer
Chicken	DAGNKJNE_05495	14154-1	group_18059	2	16	2	2	DAGNKJNE_05495	7	12.0836	0.295655	0.295655	0.323256	Kmer
Chicken	DAGNKJNE_05498	14154-1	group_38569	0	11	0	0	DAGNKJNE_05498	5	15.2369	0.487022	0.487022	0.277977	Kmer
Chicken	DAGNKJNE_05500	14154-1	group_1218	7	6	1	6	DAGNKJNE_05500	2	10.5397	0.429166	0.429166	0.271654	Kmer
Chicken	DAGNKJNE_05502	14154-1	insCD-1	78	148	105	138	insD_4	30	10.8612	0.737789	0.262211	0.27668	Kmer
Chicken	DAGNKJNE_05510	14154-1	group_19544	0	8	0	0	DAGNKJNE_05510	1	11.0736	0.071178	0.071178	0.5084	Kmer
Chicken	DAGNKJNE_05512	14154-1	group_46549	0	34	1	0	DAGNKJNE_05512	362	18.8764	0.189585	0.189585	0.379615	Kmer
Chicken	DAGNKJNE_05513	14154-1	group_34268	0	9	0	0	DAGNKJNE_05513	1	10.4758	0.400622	0.400622	0.292327	Kmer
Chicken	DAGNKJNE_05519	14154-1	yfjQ_5	11	25	8	27	yfjQ_5	1	10.4881	0.18068	0.18068	0.31177	Kmer
Chicken	DAGNKJNE_05520	14154-1	group_37460	0	21	3	0	DAGNKJNE_05520	5	10.2043	0.349192	0.349192	0.356247	Kmer
Chicken	DAGNKJNE_05522	14154-1	group_9813	44	132	47	110	DAGNKJNE_05522	3	10.6633	0.658617	0.341383	0.284559	Kmer
Chicken	FBPNONLH_01982	16934_2-74	group_17285	2	6	0	0	FBPNONLH_01982	1	9.79597	0.0928911	0.0928911	0.424189	Kmer
Chicken	FBPNONLH_03310	16934_2-74	ydaY	32	99	33	40	ydaY	1	9.88682	0.244344	0.244344	0.264122	Kmer
Chicken	FBPNONLH_03324	16934_2-74	lomR_3	48	114	36	47	FBPNONLH_03324	1	10.1002	0.377202	0.377202	0.247298	Kmer
Chicken	FBPNONLH_05017	16934_2-74	yceD_5	42	42	12	33	yceD_1	1	9.88682	0.244344	0.244344	0.264122	Kmer
Chicken	FBPNONLH_05045	16934_2-74	group_38052	1	62	0	4	FBPNONLH_05045	3	10.1678	0.270411	0.270411	0.298443	Kmer
Chicken	FBPNONLH_05061	16934_2-74	hbp	4	33	1	0	tsh	2	10.0922	0.0784218	0.0784218	0.558311	Kmer
Chicken	FBPNONLH_05062	16934_2-74	abgT_2	0	32	0	0	abgT_2	4	10.6803	0.117948	0.117948	0.540061	Kmer
Chicken	FKALCOLL_00066	21225_2-181	group_29236	11	40	28	18	dnaB_1	5	10.2884	0.270456	0.270456	0.311687	Kmer
Chicken	FKALCOLL_00092	21225_2-181	group_1258	25	70	30	39	FKALCOLL_00092	1	11.295	0.3723	0.3723	0.33214	Kmer
Chicken	FKALCOLL_00093	21225_2-181	group_59000	0	1	0	0	FKALCOLL_00093	2	9.9463	0.32437	0.32437	0.26337	Kmer
Chicken	FKALCOLL_00393	21225_2-181	group_59006	7	4	0	0	FKALCOLL_00393	2	13.0579	0.2366	0.2366	0.345735	Kmer
Chicken	FKALCOLL_01127	21225_2-181	group_1874	225	253	208	229	FKALCOLL_01127	2	11.3689	0.633712	0.366288	0.341944	Kmer
Chicken	FKALCOLL_01663	21225_2-181	recE	41	93	47	52	recE	20	18.5362	0.395659	0.395659	0.316906	Kmer
Chicken	FKALCOLL_01667	21225_2-181	sieB	47	113	51	46	sieB	1	9.93648	0.499421	0.499421	0.224916	Kmer
Chicken	FKALCOLL_01689	21225_2-181	group_1758	10	25	23	23	rzpD_2	51	10.6864	0.299901	0.299901	0.271201	Kmer
Chicken	FKALCOLL_01690	21225_2-181	trkG	19	69	37	31	trkG	96	11.1766	0.338501	0.338501	0.262057	Kmer
Chicken	FKALCOLL_01987	21225_2-181	group_14378	50	148	41	131	FKALCOLL_01987	1	12.961	0.55597	0.44403	0.41545	Kmer
Chicken	FKALCOLL_01989	21225_2-181	group_17244	43	81	29	47	FKALCOLL_01989	2	10.2887	0.241341	0.241341	0.377244	Kmer
Chicken	FKALCOLL_02400	21225_2-181	dpiB	250	320	220	325	dpiB	1	9.98376	0.81989	0.18011	0.449044	Kmer
Chicken	FKALCOLL_02835	21225_2-181	group_47497	3	15	4	6	hepA_2	1	10.8814	0.17601	0.17601	0.4089	Kmer
Chicken	FKALCOLL_02941	21225_2-181	ecfT	193	192	113	257	ecfT	2	10.9126	0.384595	0.384595	0.281322	Kmer
Chicken	FKALCOLL_03527	21225_2-181	group_34279	0	2	1	1	recF_3	1	10.0914	0.233316	0.233316	0.309832	Kmer
Chicken	FKALCOLL_03988	21225_2-181	group_26693	13	81	14	18	FKALCOLL_03988	1	9.9369	0.214452	0.214452	0.266925	Kmer
Chicken	FKALCOLL_04039	21225_2-181	group_5091	7	38	7	11	finO	122	12.8922	0.28431	0.28431	0.285637	Kmer
Chicken	FKALCOLL_04043	21225_2-181	group_3085	1	10	10	9	FKALCOLL_04043	222	11.6171	0.328956	0.328956	0.257962	Kmer
Chicken	FKALCOLL_04325	21225_2-181	group_54209	0	3	7	0	FKALCOLL_04325	1	9.91632	0.262813	0.262813	0.253209	Kmer
Chicken	FKALCOLL_04427	21225_2-181	group_21426	20	29	3	6	FKALCOLL_04427	1	10.0003	0.144135	0.144135	0.330948	Kmer
Chicken	FKALCOLL_04462	21225_2-181	group_18515	11	66	11	20	FKALCOLL_04462	4	10.4553	0.259006	0.259006	0.277523	Kmer
Chicken	FKALCOLL_04466	21225_2-181	group_19285	2	49	0	12	yafN	219	11.3472	0.0959586	0.0959586	0.455275	Kmer,Pan-genome
Chicken	FKALCOLL_04467	21225_2-181	group_31478	3	54	0	15	relE_2	413	18.8305	0.129241	0.129241	0.435574	Kmer,Pan-genome
Chicken	FKALCOLL_04468	21225_2-181	group_12266	2	98	7	7	FKALCOLL_04468	469	20.9356	0.2247	0.2247	0.395109	Kmer
Chicken	FKALCOLL_04473	21225_2-181	group_24099	2	26	0	7	FKALCOLL_04473	1	10.8024	0.381495	0.381495	0.258454	Kmer
Chicken	FKALCOLL_04475	21225_2-181	group_22789	2	31	0	8	FKALCOLL_04475	1	10.4403	0.27129	0.27129	0.28046	Kmer
Chicken	FKALCOLL_04478	21225_2-181	group_16502	3	26	0	7	FKALCOLL_04478	1	10.0892	0.25838	0.25838	0.262837	Kmer
Chicken	FKALCOLL_04517	21225_2-181	bcsB_2	0	35	1	7	bcsB_2	7	10.6913	0.120594	0.120594	0.401244	Kmer,Pan-genome
Chicken	FKALCOLL_04518	21225_2-181	bcsA_2	0	34	1	7	bcsA_2	5	11.0377	0.255242	0.255242	0.382197	Kmer,Pan-genome
Chicken	FKALCOLL_04520	21225_2-181	group_5572	53	186	44	61	FKALCOLL_04520	163	11.2019	0.380922	0.380922	0.270376	Kmer,Pan-genome
Chicken	FKALCOLL_04521	21225_2-181	group_10241	28	177	43	57	FKALCOLL_04521	52	10.7733	0.371114	0.371114	0.280401	Kmer,Pan-genome
Chicken	FKALCOLL_04524	21225_2-181	repB	154	245	102	157	repB_3	150	10.8384	0.374625	0.374625	0.254554	Kmer
Chicken	FKALCOLL_04527	21225_2-181	group_21449	22	195	32	25	FKALCOLL_04527	3	10.5344	0.20979	0.20979	0.298571	Kmer,Pan-genome
Chicken	FKALCOLL_04530	21225_2-181	group_37636	5	41	16	14	FKALCOLL_04530	77	11.0903	0.211872	0.211872	0.302756	Kmer
Chicken	FKALCOLL_04539	21225_2-181	group_12594	3	15	3	2	FKALCOLL_04539	1	15.3159	0.49112	0.49112	0.30492	Kmer
Chicken	FKALCOLL_04562	21225_2-181	yegT_2	0	18	1	1	yegT_2	1	10.5496	0.086274	0.086274	0.48159	Kmer
Chicken	FKALCOLL_04564	21225_2-181	group_54219	0	18	1	1	malI_2	2	12.3042	0.532292	0.467708	0.276888	Kmer
Chicken	FKALCOLL_04565	21225_2-181	group_6548	0	1	0	0	FKALCOLL_04565	1	9.91632	0.262813	0.262813	0.253209	Kmer
Chicken	FKALCOLL_04587	21225_2-181	znuB_2	48	183	42	44	znuB_3	365	15.3159	0.360405	0.360405	0.275617	Kmer,Pan-genome
Chicken	FKALCOLL_04588	21225_2-181	group_21429	10	67	9	7	FKALCOLL_04588	53	10.6424	0.353602	0.353602	0.274332	Kmer
Chicken	FKALCOLL_04592	21225_2-181	group_30745	9	58	14	7	FKALCOLL_04592	4	11.7755	0.321945	0.321945	0.277121	Kmer
Chicken	FKALCOLL_04603	21225_2-181	group_54268	2	3	0	1	FKALCOLL_04603	1	10.1182	0.0909723	0.0909723	0.443798	Kmer
Chicken	FKALCOLL_04608	21225_2-181	group_54044	0	5	3	0	FKALCOLL_04608	2	10.3179	0.251335	0.251335	0.299104	Kmer
Chicken	FKALCOLL_04614	21225_2-181	group_10746	7	42	13	13	FKALCOLL_04614	2	10.3914	0.326904	0.326904	0.233533	Kmer
Chicken	FKALCOLL_04615	21225_2-181	group_31136	4	27	2	6	FKALCOLL_04615	1	9.99516	0.199347	0.199347	0.289611	Kmer
Chicken	FKALCOLL_04655	21225_2-181	yliF_2	0	29	1	4	yliF_2	3	10.0473	0.142984	0.142984	0.360339	Kmer,Pan-genome
Chicken	FKALCOLL_04656	21225_2-181	yliE_2	0	29	1	3	yliE_2	4	10.4358	0.145594	0.145594	0.393778	Kmer,Pan-genome
Chicken	FKALCOLL_04667	21225_2-181	ydeO_3	0	13	0	2	ydeO_2	1167	24.3089	0.123313	0.123313	0.408886	Kmer
Chicken	FKALCOLL_04694	21225_2-181	group_24649	2	23	19	13	soj	1	10.3667	0.292	0.292	0.267758	Kmer
Cattle	NDEABJGN_01041	ZTA1500328-1EC	sdaB	265	337	240	327	sdaB	1	10.7414	0.60386	0.39614	0.32958	Kmer
Cattle	NDEABJGN_04563	ZTA1500328-1EC	hepA	265	337	240	326	hepA	2	12.4214	0.246251	0.246251	0.379628	Kmer
Cattle	NDEABJGN_04564	ZTA1500328-1EC	rluA	262	336	239	317	rluA	1	10.3049	0.225776	0.225776	0.387327	Kmer
Cattle	NDEABJGN_00990	ZTA1500328-1EC	sgbU	249	307	211	297	sgbU	1	9.77848	0.190283	0.190283	0.351957	Kmer
Cattle	NDEABJGN_03559	ZTA1500328-1EC	xerD_4	151	228	93	153	xerD_3	84	11.1391	0.183473	0.183473	0.334271	Kmer
Cattle	NDEABJGN_03537	ZTA1500328-1EC	sopB	126	184	64	103	sopB	7	10.4596	0.36935	0.36935	0.282413	Kmer
Cattle	NDEABJGN_03538	ZTA1500328-1EC	soj	125	182	63	103	soj	4	10.1159	0.342707	0.342707	0.264382	Kmer
Cattle	NDEABJGN_03479	ZTA1500328-1EC	hokE_3	104	133	74	60	hokE_4	1	9.77939	0.359222	0.359222	0.267356	Kmer
Cattle	BBFLDBAN_03825	IMT33253	group_3095	85	127	70	41	BBFLDBAN_03825	12	9.89641	0.135802	0.135802	0.337717	Kmer
Cattle	NDEABJGN_03484	ZTA1500328-1EC	vapB_2	123	113	35	32	vapB_1	2	9.89955	0.407226	0.407226	0.254964	Kmer,Pan-genome
Cattle	NDEABJGN_03495	ZTA1500328-1EC	group_20485	90	63	21	16	NDEABJGN_03495	2	9.99372	0.273853	0.273853	0.31188	Kmer
Cattle	BBFLDBAN_04333	IMT33253	group_29838	63	49	26	29	BBFLDBAN_04333	1	9.83168	0.133914	0.133914	0.381043	Kmer
Cattle	NDEABJGN_03532	ZTA1500328-1EC	group_2684	83	21	21	44	NDEABJGN_03532	4	10.1301	0.355751	0.355751	0.265637	Kmer
Cattle	NDEABJGN_03539	ZTA1500328-1EC	repE	68	15	27	51	repE	11	11.1273	0.333097	0.333097	0.282238	Kmer
Cattle	NDEABJGN_03475	ZTA1500328-1EC	group_33610	83	11	30	4	NDEABJGN_03475	16	9.93687	0.196481	0.196481	0.304845	Kmer,Pan-genome
Cattle	NDEABJGN_03489	ZTA1500328-1EC	group_2299	45	36	22	10	NDEABJGN_03489	1	10.1455	0.188541	0.188541	0.311714	Kmer
Cattle	NDEABJGN_01576	ZTA1500328-1EC	cdiA_1	59	27	2	20	cdiA_1	37	12.0848	0.303577	0.303577	0.323381	Kmer
Cattle	NDEABJGN_03272	ZTA1500328-1EC	group_30342	67	0	13	13	NDEABJGN_03272	2	11.2577	0.21287	0.21287	0.344719	Kmer
Cattle	NDEABJGN_03561	ZTA1500328-1EC	group_30922	82	0	5	5	ompT_1	819	13.1899	0.168311	0.168311	0.386483	Kmer,Pan-genome	ompP
Cattle	NDEABJGN_04770	ZTA1500328-1EC	group_29243	57	1	24	3	NDEABJGN_04770	1	10.2353	0.13098	0.13098	0.384449	Kmer
Cattle	NDEABJGN_03273	ZTA1500328-1EC	group_43692	67	0	5	13	NDEABJGN_03273	2	10.5589	0.207039	0.207039	0.344543	Kmer,Pan-genome
Cattle	NDEABJGN_03560	ZTA1500328-1EC	caeA	67	0	5	3	caeA	1564	13.3695	0.165275	0.165275	0.387472	Kmer,Pan-genome
Cattle	NDEABJGN_01580	ZTA1500328-1EC	cdiI	46	4	1	21	cdiI	1	9.84357	0.3286	0.3286	0.272311	Kmer
Cattle	NDEABJGN_04722	ZTA1500328-1EC	group_30600	48	1	6	3	NDEABJGN_04722	6	10.3517	0.297073	0.297073	0.285437	Kmer
Cattle	BBFLDBAN_03829	IMT33253	group_37851	46	0	2	9	BBFLDBAN_03829	1	9.60905	0.109565	0.109565	0.362261	Kmer,Pan-genome
Cattle	NDEABJGN_01575	ZTA1500328-1EC	group_7449	22	23	2	7	shlB	1	9.8321	0.326813	0.326813	0.300538	Kmer
Cattle	NDEABJGN_03249	ZTA1500328-1EC	group_14608	33	4	13	3	NDEABJGN_03249	12	10.9618	0.137258	0.137258	0.40367	Kmer
Cattle	NDEABJGN_00402	ZTA1500328-1EC	group_22788	37	5	9	1	tfaD_1	3	10.8639	0.110518	0.110518	0.384224	Kmer
Cattle	NDEABJGN_03247	ZTA1500328-1EC	borD_1	51	0	0	1	borD_1	3	11.2274	0.108181	0.108181	0.408993	Kmer,Pan-genome
Cattle	NDEABJGN_03550	ZTA1500328-1EC	group_6247	36	0	0	13	NDEABJGN_03550	1	10.7414	0.60386	0.39614	0.32958	Kmer
Cattle	NDEABJGN_00401	ZTA1500328-1EC	group_29289	35	6	4	1	NDEABJGN_00401	2	12.2834	0.17338	0.17338	0.366145	Kmer
Cattle	NDEABJGN_03248	ZTA1500328-1EC	group_42080	45	0	0	1	NDEABJGN_03248	64	11.7362	0.1248	0.1248	0.408507	Kmer,Pan-genome
Cattle	NDEABJGN_00370	ZTA1500328-1EC	group_41939	42	0	0	1	NDEABJGN_00370	1	9.81709	0.167684	0.167684	0.326474	Kmer
Cattle	NDEABJGN_00373	ZTA1500328-1EC	group_41940	42	0	0	1	NDEABJGN_00373	1	10.1316	0.296581	0.296581	0.283946	Kmer
Cattle	HEHKHGNK_04772	IMT13376	group_15614	34	5	2	2	fimC_4	1	9.67753	0.182116	0.182116	0.321411	Kmer
Cattle	NDEABJGN_03246	ZTA1500328-1EC	group_65197	42	0	0	1	ybcV_1	4	9.9435	0.120008	0.120008	0.393936	Kmer,Pan-genome
Cattle	NDEABJGN_04771	ZTA1500328-1EC	group_53998	34	0	4	3	NDEABJGN_04771	1	14.5527	0.25524	0.25524	0.37826	Kmer
Cattle	NDEABJGN_00369	ZTA1500328-1EC	group_18814	37	0	0	1	NDEABJGN_00369	7	11.0686	0.230291	0.230291	0.333653	Kmer
Cattle	NDEABJGN_00379	ZTA1500328-1EC	group_22808	33	0	1	1	sohB_2	1	9.82733	0.157479	0.157479	0.365146	Kmer
Cattle	NDEABJGN_00376	ZTA1500328-1EC	group_31992	35	0	0	1	NDEABJGN_00376	2	10.6008	0.206677	0.206677	0.356256	Kmer
Cattle	NDEABJGN_03251	ZTA1500328-1EC	group_42924	36	0	0	1	gadW_3	9	10.8503	0.191605	0.191605	0.369831	Kmer
Cattle	NDEABJGN_03551	ZTA1500328-1EC	group_41926	34	0	0	1	NDEABJGN_03551	11	10.9445	0.286383	0.286383	0.321995	Kmer
Cattle	NDEABJGN_01582	ZTA1500328-1EC	group_64682	34	0	0	0	NDEABJGN_01582	1	9.8321	0.326813	0.326813	0.300538	Kmer
Cattle	BBFLDBAN_03778	IMT33253	tibC	30	0	0	1	tibC	4	10.4323	0.123044	0.123044	0.399486	Kmer
Cattle	NDEABJGN_03545	ZTA1500328-1EC	group_35771	28	0	0	2	rob_2	13	11.0542	0.144013	0.144013	0.361466	Kmer
Cattle	BBFLDBAN_04723	IMT33253	yhdJ_4	8	3	8	11	yhdJ_2	1	10.0123	0.187299	0.187299	0.329907	Kmer
Cattle	NDEABJGN_00102	ZTA1500328-1EC	group_28933	19	4	3	2	NDEABJGN_00102	1	9.71436	0.312554	0.312554	0.26687	Kmer
Cattle	NDEABJGN_04718	ZTA1500328-1EC	group_4227	21	1	4	1	NDEABJGN_04718	7	10.769	0.155941	0.155941	0.371614	Kmer
Cattle	NDEABJGN_00114	ZTA1500328-1EC	group_42923	22	0	0	1	gadW_1	9	10.8503	0.191605	0.191605	0.369831	Kmer
Cattle	NDEABJGN_00087	ZTA1500328-1EC	group_47611	19	3	0	2	NDEABJGN_00087	1	9.62214	0.136165	0.136165	0.368165	Kmer
Cattle	NDEABJGN_00361	ZTA1500328-1EC	group_670	21	0	0	2	tfaQ_1	1	9.64703	0.151538	0.151538	0.337242	Kmer
Cattle	NDEABJGN_00400	ZTA1500328-1EC	group_20640	11	6	4	1	NDEABJGN_00400	1	10.108	0.26284	0.26284	0.325298	Kmer
Cattle	NDEABJGN_00084	ZTA1500328-1EC	group_38496	19	3	0	1	NDEABJGN_00084	1	10.1804	0.418592	0.418592	0.28501	Kmer
Cattle	BBFLDBAN_03783	IMT33253	eamA_2	21	0	0	1	eamA_2	1	9.817	0.135231	0.135231	0.381747	Kmer
Cattle	NDEABJGN_03549	ZTA1500328-1EC	group_17272	17	0	0	1	NDEABJGN_03549	13	11.108	0.165621	0.165621	0.377638	Kmer
Cattle	NDEABJGN_01592	ZTA1500328-1EC	group_8369	17	0	0	0	yjgZ	1	10.0707	0.287192	0.287192	0.331798	Kmer
Cattle	NDEABJGN_03469	ZTA1500328-1EC	group_10499	10	1	3	3	NDEABJGN_03469	1	9.64703	0.151538	0.151538	0.337242	Kmer
Cattle	NDEABJGN_00083	ZTA1500328-1EC	group_31950	15	0	0	1	NDEABJGN_00083	2	11.5026	0.248909	0.248909	0.370994	Kmer
Cattle	NDEABJGN_00383	ZTA1500328-1EC	group_35760	11	1	2	1	NDEABJGN_00383	1	9.86748	0.183758	0.183758	0.356945	Kmer
Cattle	BBFLDBAN_03802	IMT33253	group_35797	14	0	0	0	toxA	1	9.62076	0.107053	0.107053	0.387138	Kmer
Cattle	NDEABJGN_04449	ZTA1500328-1EC	group_60206	3	0	8	0	intF	1	9.87191	0.177645	0.177645	0.358484	Kmer
Cattle	BBFLDBAN_03798	IMT33253	group_66214	12	0	0	0	gadW_2	1	9.58244	0.136222	0.136222	0.357011	Kmer
Cattle	BBFLDBAN_03779	IMT33253	group_10085	8	0	0	1	ypjA_2	3	9.8042	0.0998167	0.0998167	0.403906	Kmer
Cattle	NDEABJGN_00399	ZTA1500328-1EC	group_65863	8	0	0	1	intZ	1	11.3856	0.16915	0.16915	0.40277	Kmer
Cattle	NDEABJGN_00249	ZTA1500328-1EC	group_23964	3	1	0	3	NDEABJGN_00249	2	10.6377	0.16509	0.16509	0.39131	Kmer
Cattle	NDEABJGN_04115	ZTA1500328-1EC	group_60334	4	3	1	0	NDEABJGN_04115	1	10.2513	0.177115	0.177115	0.375854	Kmer
Cattle	NDEABJGN_01574	ZTA1500328-1EC	group_23790	7	0	0	0	dgt_1	1	10.3924	0.21102	0.21102	0.295112	Kmer
Cattle	NDEABJGN_01601	ZTA1500328-1EC	group_65183	5	0	0	0	NDEABJGN_01601	1	10.2698	0.225847	0.225847	0.348908	Kmer
Cattle	NDEABJGN_00381	ZTA1500328-1EC	group_65867	4	0	0	1	NDEABJGN_00381	1	10.1704	0.25226	0.25226	0.352021	Kmer

## Sheet: Table S3
Table S3: Prevalence of ompP, arlC and ompT in different STs in the RefSeq collection (n=17 994) and in our collection of E. coli isolates (n=1198).
STs	RefSeq				Our collection
ST	ST prevalence in RefSeq	ompP_count	arlC_count	ompT_count	ST Prevalence in our collection	ompP_count	arlC_count	ompT_count
1	8	0	0	8	2	0	0	2
10	1183	74	68	337	109	7	6	17
100	22	0	0	1	3	0	0	0
1001	2	2	0	0	0	0	0	0
101	201	28	57	153	16	0	12	13
1011	26	1	9	8	2	0	1	1
1025	1	0	0	0	0	0	0	0
104	10	0	0	10	0	0	0	0
1040	2	0	0	2	1	0	0	0
1041	1	0	0	1	0	0	0	0
1049	3	0	1	0	1	0	0	0
105	1	0	1	1	0	0	0	0
1056	5	2	2	3	2	0	2	2
1057	6	0	0	6	0	0	0	0
106	4	0	2	4	0	0	0	0
1060	20	0	0	20	0	0	0	0
1064	1	0	0	1	0	0	0	0
1072	7	0	0	0	0	0	0	0
1079	34	10	2	4	0	0	0	0
108	1	0	0	0	0	0	0	0
1080	0	0	0	0	1	1	0	1
1081	17	2	0	0	1	0	0	0
1084	1	0	1	0	0	0	0	0
1086	1	1	0	0	1	0	1	1
109	29	0	1	9	8	0	0	1
1091	13	5	0	0	0	0	0	0
1092	3	0	0	3	0	0	0	0
11	1124	0	0	1111	5	0	0	5
1101	2	0	0	0	1	0	0	0
1102	1	0	0	1	0	0	0	0
1109	1	0	0	0	1	0	0	0
111	5	0	0	5	0	0	0	0
1112	4	0	0	2	0	0	0	0
1114	7	1	0	0	1	0	0	0
1115	2	0	0	0	0	0	0	0
1121	8	4	0	7	0	0	0	0
1122	7	4	1	2	1	1	0	1
1123	3	1	0	0	0	0	0	0
1125	27	10	1	15	1	0	0	0
1128	3	2	0	1	0	0	0	0
113	2	0	0	2	0	0	0	0
1131	2	0	0	0	0	0	0	0
1132	1	0	0	0	0	0	0	0
1136	3	0	0	3	0	0	0	0
1139	46	2	0	2	0	0	0	0
114	1	0	0	1	0	0	0	0
1140	2	0	0	0	0	0	0	0
1141	6	0	0	6	1	0	0	1
1145	1	1	0	0	1	1	0	0
1146	6	0	0	1	0	0	0	0
1147	8	1	0	0	2	0	0	0
1148	2	0	1	2	3	1	0	2
115	16	0	5	3	11	0	0	11
1152	1	1	0	0	0	0	0	0
1153	0	0	0	0	1	0	1	1
1158	5	0	5	5	1	0	1	1
1159	6	0	2	6	0	0	0	0
1161	5	0	0	5	0	0	0	0
1163	6	0	2	6	2	0	1	2
1166	0	0	0	0	3	0	0	0
1167	2	0	2	2	0	0	0	0
117	184	5	143	168	33	0	32	33
1170	2	0	1	2	1	0	0	1
1172	27	2	0	27	0	0	0	0
1176	2	0	0	0	0	0	0	0
1177	5	0	0	2	2	0	0	1
1178	13	0	0	0	0	0	0	0
118	6	3	1	4	2	0	0	2
119	14	0	0	11	0	0	0	0
1193	62	0	0	62	12	0	0	12
1196	21	1	5	2	0	0	0	0
12	137	0	1	132	2	0	0	2
120	2	0	0	1	0	0	0	0
1201	11	0	0	0	0	0	0	0
1202	1	0	0	0	0	0	0	0
1204	4	3	0	0	0	0	0	0
1205	1	0	0	0	0	0	0	0
121	20	0	0	18	0	0	0	0
122	2	0	0	2	0	0	0	0
123	2	0	0	2	0	0	0	0
1235	1	0	0	1	0	0	0	0
1236	4	0	0	4	0	0	0	0
1244	3	0	0	0	1	0	0	0
1245	2	0	0	0	0	0	0	0
1246	3	0	0	1	0	0	0	0
1248	4	2	0	4	1	1	0	1
1249	5	0	1	0	0	0	0	0
1251	1	0	0	0	0	0	0	0
1252	2	0	0	1	1	1	0	1
1257	1	0	0	1	0	0	0	0
1258	1	0	0	0	0	0	0	0
126	4	0	0	4	0	0	0	0
1260	3	0	0	1	0	0	0	0
1261	0	0	0	0	1	1	1	1
1263	1	0	1	1	0	0	0	0
1266	3	0	1	1	0	0	0	0
127	117	0	1	116	3	0	0	3
1276	3	0	1	2	2	0	1	1
1278	6	0	0	6	0	0	0	0
1280	1	0	0	1	0	0	0	0
1283	8	0	0	7	0	0	0	0
1284	12	0	0	0	0	0	0	0
1286	20	0	0	2	2	0	0	0
1288	3	0	0	0	0	0	0	0
129	6	0	0	3	0	0	0	0
1290	4	0	1	0	0	0	0	0
1293	1	0	0	1	0	0	0	0
1294	3	0	0	0	0	0	0	0
13	28	5	0	25	1	0	1	1
130	8	0	2	1	2	0	0	2
1301	0	0	0	0	2	2	0	2
1302	1	1	0	0	0	0	0	0
1303	2	0	0	0	0	0	0	0
1304	10	2	0	0	1	0	1	1
1307	2	1	0	0	0	0	0	0
1308	20	7	0	7	1	1	0	1
131	1256	1	66	1230	42	0	5	42
1310	1	0	0	1	0	0	0	0
1312	20	0	0	0	0	0	0	0
1315	1	0	0	1	0	0	0	0
1316	1	0	0	0	0	0	0	0
1317	1	0	0	1	0	0	0	0
132	4	1	0	1	1	1	0	0
1324	4	0	0	1	0	0	0	0
1326	1	1	0	0	2	1	0	0
1333	2	0	0	2	0	0	0	0
135	20	0	9	19	2	0	2	2
136	6	0	0	6	0	0	0	0
137	14	0	0	7	2	0	0	2
1380	3	0	0	0	1	0	0	0
1385	2	0	1	2	0	0	0	0
1386	1	0	0	1	0	0	0	0
1396	1	1	0	0	0	0	0	0
14	12	0	0	12	1	0	0	1
140	7	0	7	7	20	0	20	20
1400	1	1	0	1	0	0	0	0
1403	2	1	0	1	1	0	0	0
1406	3	0	0	1	0	0	0	0
1408	14	2	0	0	0	0	0	0
141	59	0	13	49	8	0	3	8
1415	6	0	0	0	1	0	0	0
1421	6	0	0	2	1	0	0	1
1423	9	6	0	4	0	0	0	0
1426	2	0	0	1	0	0	0	0
1429	4	0	0	0	0	0	0	0
1431	8	0	3	0	1	0	1	0
1434	14	0	0	0	0	0	0	0
144	29	0	0	28	0	0	0	0
1441	3	0	0	3	0	0	0	0
1442	1	0	0	1	0	0	0	0
1444	1	0	0	1	0	0	0	0
145	1	0	0	0	0	0	0	0
1463	4	2	2	2	0	0	0	0
148	1	0	0	0	0	0	0	0
1480	1	0	1	1	0	0	0	0
1483	4	1	0	0	0	0	0	0
1485	9	0	6	6	1	0	0	0
1486	3	0	0	2	0	0	0	0
1488	1	0	0	0	0	0	0	0
1490	3	0	0	3	0	0	0	0
1494	3	0	0	0	0	0	0	0
1497	2	0	0	1	0	0	0	0
15	10	0	0	10	0	0	0	0
1500	2	0	0	0	0	0	0	0
1508	8	5	0	8	2	1	0	2
1510	2	0	0	0	0	0	0	0
1518	4	0	1	1	0	0	0	0
152	1	0	0	0	0	0	0	0
154	43	23	0	39	7	3	0	7
155	198	18	33	37	16	0	8	6
156	103	2	36	8	0	0	0	0
1564	11	0	1	0	0	0	0	0
1567	1	0	0	0	0	0	0	0
1571	4	0	0	3	0	0	0	0
1572	1	0	0	1	0	0	0	0
1582	2	0	1	1	0	0	0	0
1583	0	0	0	0	1	0	0	1
1584	1	0	0	1	0	0	0	0
1585	1	0	0	0	0	0	0	0
1589	4	0	0	4	1	0	0	1
1592	1	1	0	1	0	0	0	0
16	152	0	1	151	2	0	0	2
1602	4	0	0	0	0	0	0	0
1604	1	0	0	1	0	0	0	0
1607	1	0	0	1	1	0	0	1
161	1	0	0	0	0	0	0	0
1610	2	0	0	1	0	0	0	0
1611	11	4	0	9	1	0	0	1
1614	1	0	0	0	0	0	0	0
1615	1	0	0	1	4	0	0	4
1616	2	0	0	1	0	0	0	0
1617	1	1	0	0	0	0	0	0
1618	0	0	0	0	5	0	5	5
162	59	11	23	25	4	1	1	3
1621	2	2	0	2	0	0	0	0
1623	10	0	0	0	0	0	0	0
1629	3	1	0	0	0	0	0	0
1630	2	0	0	0	0	0	0	0
1638	9	0	1	5	5	0	4	5
164	13	9	0	13	5	5	0	5
1640	3	0	2	3	0	0	0	0
1642	6	2	0	0	0	0	0	0
1643	1	0	0	1	0	0	0	0
165	41	2	1	12	2	0	1	1
1662	3	0	0	3	0	0	0	0
1664	4	0	0	0	1	0	0	0
1665	9	7	0	9	1	1	0	1
167	143	0	13	2	8	0	1	0
1670	5	0	0	4	0	0	0	0
1672	1	0	0	0	0	0	0	0
1673	2	0	2	0	0	0	0	0
1674	7	0	4	0	1	0	0	0
1677	0	0	0	0	1	0	0	1
1679	2	1	0	2	0	0	0	0
1684	7	0	0	3	2	0	0	1
1695	2	0	0	0	0	0	0	0
17	156	0	0	144	8	0	0	8
170	0	0	0	0	1	0	0	1
1702	2	0	0	0	0	0	0	0
1703	1	0	0	0	0	0	0	0
1704	3	3	0	2	0	0	0	0
1705	4	0	0	4	0	0	0	0
1706	6	3	0	2	0	0	0	0
1716	8	0	0	0	2	0	0	0
1717	1	0	0	0	0	0	0	0
1721	15	1	0	0	2	0	0	0
1722	5	0	0	2	0	0	0	0
1723	6	1	0	1	0	0	0	0
1724	3	0	0	1	0	0	0	0
1727	8	1	0	5	3	1	0	0
173	46	0	0	20	0	0	0	0
1730	3	0	0	2	0	0	0	0
174	3	0	0	3	0	0	0	0
1771	2	0	1	2	0	0	0	0
1785	1	0	0	0	0	0	0	0
1786	2	0	0	2	0	0	0	0
1788	3	0	0	0	1	0	0	0
1791	1	0	0	0	0	0	0	0
1792	4	0	0	4	1	0	0	1
1797	1	0	0	1	0	0	0	0
1798	1	1	0	0	0	0	0	0
1800	2	0	0	2	0	0	0	0
1804	4	0	0	4	0	0	0	0
1807	2	2	0	2	0	0	0	0
1809	1	0	0	0	0	0	0	0
181	6	0	0	0	0	0	0	0
1817	11	0	0	0	0	0	0	0
1818	4	0	2	0	0	0	0	0
1819	1	0	0	0	0	0	0	0
182	5	0	0	0	0	0	0	0
1821	1	0	0	1	0	0	0	0
1823	1	0	0	0	0	0	0	0
1830	1	1	0	0	0	0	0	0
1841	2	0	2	2	0	0	0	0
1844	5	1	2	5	0	0	0	0
185	1	0	0	0	0	0	0	0
1850	2	0	1	1	0	0	0	0
1851	2	0	0	2	0	0	0	0
1852	0	0	0	0	1	0	1	1
1858	4	0	0	3	1	0	0	1
1859	3	0	0	3	0	0	0	0
1860	2	0	0	2	0	0	0	0
1865	1	0	0	1	0	0	0	0
187	4	4	0	1	0	0	0	0
1876	1	0	0	1	0	0	0	0
1877	1	0	0	1	0	0	0	0
188	1	0	0	0	0	0	0	0
1882	3	0	0	3	0	0	0	0
1883	1	0	1	1	0	0	0	0
1884	4	0	0	0	0	0	0	0
189	48	0	1	0	1	0	0	0
1890	4	0	0	4	1	0	0	1
1891	1	0	0	0	0	0	0	0
1892	3	0	0	0	0	0	0	0
19	13	0	0	13	0	0	0	0
1907	7	0	0	7	0	0	0	0
191	4	1	0	0	0	0	0	0
1914	2	0	0	2	0	0	0	0
192	7	0	0	3	0	0	0	0
193	4	0	0	0	0	0	0	0
1931	1	0	0	1	0	0	0	0
1938	1	0	0	0	0	0	0	0
1946	2	0	0	2	0	0	0	0
195	2	0	0	0	1	0	0	0
1955	0	0	0	0	1	0	0	0
196	17	0	0	2	0	0	0	0
1967	23	0	0	23	0	0	0	0
1968	2	0	0	0	0	0	0	0
197	2	0	0	0	0	0	0	0
1972	4	0	0	0	0	0	0	0
1988	4	0	0	0	0	0	0	0
1992	3	2	0	2	2	2	0	2
2	3	0	0	0	0	0	0	0
20	82	1	1	80	4	1	0	4
200	12	0	0	6	0	0	0	0
2002	1	1	0	0	0	0	0	0
2003	4	0	0	0	0	0	0	0
2008	6	1	0	0	0	0	0	0
201	16	6	0	12	2	2	0	2
2014	2	0	0	1	0	0	0	0
2015	22	0	0	20	0	0	0	0
2016	3	0	0	0	0	0	0	0
2017	2	0	0	2	0	0	0	0
202	2	0	0	0	0	0	0	0
2025	2	0	2	2	0	0	0	0
2026	1	0	0	1	0	0	0	0
2035	2	1	0	1	3	0	0	0
2042	1	0	1	1	0	0	0	0
205	18	2	0	12	1	0	0	0
206	70	0	3	4	5	0	0	2
2064	6	1	0	5	1	0	0	1
2067	2	0	0	0	1	0	0	0
207	1	0	0	0	0	0	0	0
2074	2	0	0	0	1	0	0	0
2079	5	4	0	1	0	0	0	0
208	1	0	1	0	0	0	0	0
2083	1	0	0	0	0	0	0	0
2088	1	0	0	0	0	0	0	0
2089	4	0	0	0	0	0	0	0
209	2	0	0	0	0	0	0	0
21	599	0	0	599	18	0	0	18
210	4	0	0	1	0	0	0	0
2101	0	0	0	0	1	0	0	1
2103	3	0	0	3	0	0	0	0
2107	1	0	0	1	0	0	0	0
2111	2	1	0	1	0	0	0	0
212	12	0	1	5	1	0	0	0
2141	1	0	0	0	0	0	0	0
2144	10	0	0	5	1	0	0	1
215	2	0	0	0	1	0	0	0
216	33	0	0	0	1	0	0	0
2161	1	0	0	0	1	0	0	0
2163	1	0	0	1	0	0	0	0
2164	1	0	0	1	0	0	0	0
2165	3	1	0	0	0	0	0	0
2171	3	0	2	3	0	0	0	0
2172	2	0	1	0	0	0	0	0
2175	2	0	0	1	0	0	0	0
2178	3	1	0	1	1	0	0	0
2179	4	0	4	3	0	0	0	0
218	22	6	0	0	0	0	0	0
2186	6	0	0	0	0	0	0	0
2187	1	0	0	1	0	0	0	0
219	13	1	3	4	0	0	0	0
2200	3	0	0	0	0	0	0	0
2201	2	0	0	2	0	0	0	0
2207	1	0	0	1	0	0	0	0
2217	9	9	0	8	3	3	0	3
2223	6	0	0	6	0	0	0	0
2226	1	0	0	0	0	0	0	0
2227	3	0	0	3	0	0	0	0
223	55	0	0	46	3	2	0	3
2230	2	0	2	2	1	0	1	1
224	72	1	20	24	4	0	1	0
2244	1	1	0	0	1	0	0	0
2248	5	0	0	3	0	0	0	0
2253	12	0	1	1	0	0	0	0
226	31	0	2	0	2	0	0	0
227	20	4	0	5	0	0	0	0
2272	0	0	0	0	2	0	2	2
2279	2	0	0	2	0	0	0	0
2280	1	0	0	1	0	0	0	0
2283	1	0	0	0	0	0	0	0
2297	2	0	0	0	0	0	0	0
23	77	4	43	60	22	0	20	21
2301	1	0	0	0	0	0	0	0
2307	15	13	0	15	0	0	0	0
2308	2	0	0	1	0	0	0	0
2309	3	0	3	2	1	0	1	1
2325	24	0	0	0	2	0	0	0
2327	2	2	0	0	0	0	0	0
2328	5	5	0	0	0	0	0	0
2329	2	1	0	1	0	0	0	0
2332	104	0	0	0	0	0	0	0
2337	1	0	0	0	0	0	0	0
2338	1	0	0	1	0	0	0	0
2345	2	0	0	0	0	0	0	0
2346	10	0	1	10	0	0	0	0
2348	1	0	0	0	0	0	0	0
2349	1	0	0	0	0	0	0	0
2350	3	1	0	3	0	0	0	0
2351	2	0	0	1	0	0	0	0
2352	1	0	0	1	0	0	0	0
2353	11	0	0	11	0	0	0	0
2354	4	1	0	1	0	0	0	0
2356	1	0	0	1	0	0	0	0
2368	1	0	0	0	0	0	0	0
2385	12	0	0	12	0	0	0	0
2387	7	0	0	7	0	0	0	0
2388	8	0	0	8	0	0	0	0
2425	1	0	0	1	0	0	0	0
245	9	0	0	0	0	0	0	0
2450	2	0	0	0	0	0	0	0
2459	3	0	0	3	0	0	0	0
2461	1	0	0	0	0	0	0	0
2465	1	0	0	0	0	0	0	0
2473	20	15	3	17	0	0	0	0
2474	1	0	0	1	0	0	0	0
2485	1	0	0	0	0	0	0	0
2491	4	0	1	0	0	0	0	0
2494	2	0	2	2	0	0	0	0
2496	1	0	0	0	1	0	0	0
25	19	0	6	19	2	0	0	2
2505	1	0	1	1	0	0	0	0
2509	2	0	0	0	0	0	0	0
2514	2	0	0	2	0	0	0	0
2515	1	0	0	0	0	0	0	0
2518	1	0	1	1	0	0	0	0
2520	5	0	0	3	2	0	0	0
2521	13	4	2	5	0	0	0	0
2522	10	0	1	3	1	0	0	1
2524	2	1	0	2	0	0	0	0
2526	1	0	0	1	0	0	0	0
2530	1	0	1	0	0	0	0	0
2531	2	0	0	0	0	0	0	0
2532	1	0	0	1	0	0	0	0
2536	1	1	0	0	0	0	0	0
2538	1	0	0	1	0	0	0	0
2541	2	0	0	0	0	0	0	0
2550	5	0	0	0	0	0	0	0
2552	1	0	0	1	0	0	0	0
2554	5	0	0	5	0	0	0	0
2556	1	0	0	1	0	0	0	0
2557	1	0	0	1	0	0	0	0
2562	1	0	0	0	0	0	0	0
2563	1	0	0	0	0	0	0	0
2565	1	0	0	1	0	0	0	0
2567	2	0	0	2	0	0	0	0
2569	1	0	0	1	0	0	0	0
2590	3	0	0	3	0	0	0	0
2593	1	0	0	1	0	0	0	0
2599	21	0	21	21	0	0	0	0
26	7	1	0	6	0	0	0	0
2602	5	0	2	2	0	0	0	0
2604	2	0	0	2	0	0	0	0
2608	1	0	0	0	0	0	0	0
2611	6	0	0	0	0	0	0	0
2612	1	0	0	1	0	0	0	0
2614	1	0	0	0	0	0	0	0
2617	1	0	0	1	0	0	0	0
2618	1	0	0	0	0	0	0	0
2619	3	0	1	3	0	0	0	0
2622	1	0	0	1	0	0	0	0
2628	3	0	1	3	1	0	0	1
2629	1	0	0	0	0	0	0	0
2640	2	0	0	2	0	0	0	0
2650	1	0	0	1	0	0	0	0
2659	1	0	0	0	0	0	0	0
2678	4	0	0	4	0	0	0	0
2685	1	0	0	1	0	0	0	0
2690	2	0	1	1	1	0	0	0
2698	1	0	0	1	0	0	0	0
270	14	0	0	0	0	0	0	0
2705	21	0	4	19	1	0	1	1
2712	0	0	0	0	2	0	0	2
2715	10	0	0	9	0	0	0	0
2722	1	0	0	1	0	0	0	0
2723	1	0	0	1	0	0	0	0
2732	5	0	4	0	1	0	0	1
2736	3	0	3	0	0	0	0	0
2739	1	0	0	1	0	0	0	0
2766	1	1	0	0	0	0	0	0
2768	2	0	2	0	0	0	0	0
2772	1	0	0	0	0	0	0	0
2773	6	0	0	6	0	0	0	0
2777	1	0	0	1	0	0	0	0
2778	1	0	0	0	0	0	0	0
278	50	18	0	15	5	3	0	2
2783	1	0	1	0	0	0	0	0
2785	2	2	0	0	0	0	0	0
279	1	0	0	0	0	0	0	0
2792	1	0	1	0	0	0	0	0
2795	7	0	0	0	0	0	0	0
2797	2	0	0	2	0	0	0	0
28	33	0	0	30	5	0	0	5
280	12	0	0	0	0	0	0	0
2800	1	0	0	1	0	0	0	0
2803	1	0	0	0	0	0	0	0
2808	2	0	0	2	0	0	0	0
281	1	0	0	0	0	0	0	0
2811	2	0	0	1	0	0	0	0
2813	1	0	0	1	1	0	0	1
2836	5	0	0	5	0	0	0	0
2847	11	0	10	10	0	0	0	0
2851	4	0	0	0	0	0	0	0
2852	2	0	2	0	0	0	0	0
29	215	55	2	178	7	2	0	6
2913	2	0	1	1	0	0	0	0
2914	7	0	0	0	0	0	0	0
292	1	0	0	0	0	0	0	0
293	1	0	0	1	0	0	0	0
2935	1	0	0	0	0	0	0	0
2936	3	0	0	2	0	0	0	0
294	6	0	0	6	0	0	0	0
2942	0	0	0	0	1	0	0	1
2946	1	0	0	1	0	0	0	0
295	26	2	0	14	4	0	0	3
2952	10	0	0	0	0	0	0	0
296	2	0	0	0	0	0	0	0
2967	4	0	0	0	0	0	0	0
297	53	7	4	30	5	0	1	2
2972	1	1	0	1	1	1	0	1
2973	12	0	7	0	0	0	0	0
298	1	0	0	1	0	0	0	0
299	1	0	0	1	0	0	0	0
3	42	0	0	39	0	0	0	0
30	3	0	0	0	0	0	0	0
300	31	0	0	31	0	0	0	0
301	79	0	53	13	3	0	3	0
3014	4	0	1	0	3	0	0	0
3018	7	0	0	3	0	0	0	0
302	9	0	0	9	5	0	0	5
3021	6	3	0	0	2	2	0	0
3024	1	0	0	1	0	0	0	0
3036	3	0	0	3	0	0	0	0
3045	3	0	0	0	0	0	0	0
3052	1	0	0	1	0	0	0	0
3053	3	0	0	3	0	0	0	0
3054	3	0	0	0	0	0	0	0
3056	3	0	1	3	0	0	0	0
3057	2	1	0	1	1	0	0	0
306	13	0	0	13	3	0	0	3
3075	2	0	0	0	0	0	0	0
3076	1	0	1	0	0	0	0	0
3090	5	0	0	4	1	0	0	1
31	10	0	0	9	2	0	0	1
3101	1	0	0	1	1	0	0	1
3107	3	0	0	3	0	0	0	0
311	4	0	0	0	0	0	0	0
314	3	0	0	2	0	0	0	0
315	8	0	0	0	0	0	0	0
316	9	5	0	7	0	0	0	0
3168	2	0	0	0	0	0	0	0
3177	2	0	0	2	2	0	0	2
3188	3	0	0	0	0	0	0	0
32	229	0	0	229	4	0	0	4
3202	1	0	0	0	0	0	0	0
3203	1	0	0	0	0	0	0	0
3205	3	0	0	0	0	0	0	0
3232	2	0	0	0	0	0	0	0
3233	3	0	0	0	0	0	0	0
3234	7	0	0	1	0	0	0	0
3246	1	0	0	1	0	0	0	0
325	3	0	0	0	0	0	0	0
327	22	0	0	19	1	0	0	1
328	38	0	0	24	0	0	0	0
3281	3	0	0	0	0	0	0	0
3285	1	0	0	1	0	0	0	0
3288	1	0	0	0	0	0	0	0
329	19	0	0	13	0	0	0	0
3290	1	0	0	1	0	0	0	0
33	45	8	0	45	10	1	2	10
330	2	0	0	0	0	0	0	0
3304	1	0	0	1	0	0	0	0
3306	1	0	0	1	0	0	0	0
332	9	0	0	9	0	0	0	0
3321	3	0	0	3	0	0	0	0
333	3	0	0	3	0	0	0	0
3331	1	0	0	0	0	0	0	0
3337	1	0	0	0	0	0	0	0
3345	1	0	0	0	0	0	0	0
3346	3	0	2	2	0	0	0	0
335	28	0	0	24	4	0	0	4
3352	2	0	0	1	0	0	0	0
3354	1	0	0	1	0	0	0	0
336	13	1	0	1	1	0	0	0
337	4	0	0	4	0	0	0	0
3381	3	1	0	0	0	0	0	0
34	50	2	0	0	10	0	0	1
3408	3	0	0	3	0	0	0	0
342	60	0	0	43	1	0	0	0
343	26	0	0	26	0	0	0	0
345	26	1	8	14	1	0	0	0
3476	1	1	0	0	0	0	0	0
3478	2	0	0	0	0	0	0	0
348	11	2	2	7	1	0	0	0
3489	4	1	1	2	0	0	0	0
349	45	0	4	7	1	0	0	0
3494	1	0	0	0	1	0	0	0
3497	2	0	2	1	0	0	0	0
35	3	0	0	3	2	0	0	2
350	22	0	18	22	1	0	0	1
3501	1	0	0	0	0	0	0	0
351	10	2	6	3	0	0	0	0
3519	3	1	0	3	0	0	0	0
352	1	0	1	1	0	0	0	0
3531	1	0	0	0	0	0	0	0
354	70	0	17	0	7	0	2	0
3541	2	0	0	0	0	0	0	0
3546	3	0	0	0	0	0	0	0
3549	1	0	0	1	0	0	0	0
355	3	0	1	3	3	0	3	2
357	57	0	2	56	2	0	1	2
3570	2	0	0	0	1	0	0	0
3572	1	0	1	0	0	0	0	0
3574	1	0	0	1	0	0	0	0
3576	1	0	0	0	0	0	0	0
3577	1	0	0	1	0	0	0	0
3580	3	0	2	0	1	0	0	0
3586	3	0	0	0	0	0	0	0
3589	1	0	1	0	0	0	0	0
359	24	0	12	0	2	0	1	0
3590	1	0	0	0	0	0	0	0
360	1	0	0	1	0	0	0	0
3601	6	0	0	6	0	0	0	0
3602	2	1	0	1	0	0	0	0
3607	1	0	0	0	0	0	0	0
361	45	0	2	0	4	0	0	0
362	24	0	4	7	7	0	0	1
363	3	0	2	3	0	0	0	0
3630	1	0	0	0	0	0	0	0
3645	3	0	0	3	0	0	0	0
3646	4	0	0	4	0	0	0	0
3647	2	0	0	2	0	0	0	0
366	2	0	0	2	0	0	0	0
367	1	0	1	1	1	0	0	1
3672	11	0	0	10	0	0	0	0
3676	6	0	0	0	0	0	0	0
369	0	0	0	0	2	0	2	2
3692	1	0	0	0	0	0	0	0
3693	2	0	0	2	0	0	0	0
3695	1	0	0	1	0	0	0	0
3696	1	0	0	0	0	0	0	0
3703	1	0	0	1	0	0	0	0
371	1	0	1	1	1	0	1	1
3714	8	0	5	0	0	0	0	0
372	33	0	3	33	1	0	0	1
3721	0	0	0	0	1	0	1	1
373	3	0	2	0	3	0	0	3
3744	2	0	0	0	0	0	0	0
3751	1	0	0	1	0	0	0	0
3752	2	0	0	1	0	0	0	0
376	3	0	0	3	1	0	0	1
3770	3	0	1	0	0	0	0	0
3776	1	0	0	1	0	0	0	0
3777	1	0	1	1	0	0	0	0
378	12	0	0	0	0	0	0	0
3782	2	0	0	0	0	0	0	0
38	196	6	4	7	6	0	1	0
381	7	0	0	7	0	0	0	0
382	8	0	0	0	0	0	0	0
3835	1	0	0	0	0	0	0	0
3837	1	0	0	0	0	0	0	0
3840	1	0	0	1	0	0	0	0
3853	4	0	0	0	0	0	0	0
3854	3	0	0	3	0	0	0	0
3855	2	0	0	0	0	0	0	0
3856	3	0	2	0	0	0	0	0
3858	3	1	0	2	2	0	0	0
386	1	0	0	1	0	0	0	0
3862	1	0	0	0	0	0	0	0
3863	1	0	0	0	0	0	0	0
3864	1	0	0	0	0	0	0	0
3871	1	0	0	0	0	0	0	0
3877	3	0	0	0	0	0	0	0
388	17	8	2	12	4	0	1	4
3889	9	0	0	0	1	1	0	0
3891	2	2	0	2	0	0	0	0
3896	1	0	0	0	0	0	0	0
3897	1	0	0	0	0	0	0	0
390	4	0	2	3	0	0	0	0
3902	1	0	1	0	0	0	0	0
3910	2	0	0	2	0	0	0	0
392	5	5	5	1	3	3	3	3
3922	1	0	0	1	0	0	0	0
393	48	0	1	43	2	0	0	1
3931	2	0	0	0	0	0	0	0
394	27	0	1	20	2	0	0	2
3941	2	0	0	2	0	0	0	0
3944	4	0	0	0	0	0	0	0
396	1	0	0	1	0	0	0	0
398	50	2	6	8	2	0	0	1
399	24	0	0	0	1	0	0	0
3995	0	0	0	0	1	0	1	1
3997	2	0	1	0	0	0	0	0
3998	1	0	1	1	0	0	0	0
4	31	0	1	29	0	0	0	0
40	32	0	2	21	4	0	0	4
401	7	0	0	0	0	0	0	0
4012	4	0	0	0	0	0	0	0
4015	2	0	0	0	0	0	0	0
4017	1	0	0	1	0	0	0	0
4035	4	4	0	1	0	0	0	0
4038	6	3	1	5	1	0	0	1
404	19	0	0	19	0	0	0	0
4045	1	0	1	1	0	0	0	0
405	159	0	3	23	2	0	0	0
4053	1	0	0	0	0	0	0	0
4085	0	0	0	0	1	0	0	0
4086	6	1	0	0	0	0	0	0
4087	4	1	0	1	0	0	0	0
4088	4	2	0	1	0	0	0	0
409	12	0	0	0	1	0	0	0
4093	1	0	0	0	0	0	0	0
410	219	0	27	19	2	0	0	0
4110	0	0	0	0	1	0	0	1
4119	3	0	0	3	1	0	0	1
4121	1	0	0	0	0	0	0	0
4123	1	0	0	0	0	0	0	0
4138	3	2	1	3	0	0	0	0
414	1	0	0	0	0	0	0	0
415	0	0	0	0	1	0	0	1
4151	1	0	0	0	0	0	0	0
416	4	0	2	2	1	0	1	1
4162	0	0	0	0	1	0	1	0
4173	1	0	0	0	0	0	0	0
4175	1	1	0	1	3	1	0	2
4179	1	0	0	1	0	0	0	0
4198	5	1	1	0	0	0	0	0
42	13	0	0	13	1	0	0	1
420	20	0	2	20	2	0	1	2
4204	6	0	1	3	0	0	0	0
421	15	0	0	15	0	0	0	0
4212	1	0	0	0	0	0	0	0
4214	3	0	0	0	2	0	0	0
4218	1	0	0	1	0	0	0	0
4225	1	0	0	0	0	0	0	0
423	17	2	0	2	0	0	0	0
424	3	0	0	0	2	2	0	0
4243	2	0	0	0	0	0	0	0
4245	2	0	0	0	0	0	0	0
4247	1	0	0	0	0	0	0	0
4253	1	0	0	0	0	0	0	0
4260	1	0	0	0	0	0	0	0
4267	12	0	0	1	0	0	0	0
428	16	0	7	16	7	0	4	7
429	21	0	20	21	4	0	4	4
43	28	0	0	0	1	0	0	0
4306	1	0	0	0	0	0	0	0
4353	1	0	0	0	0	0	0	0
4358	1	0	0	0	0	0	0	0
4360	1	0	0	0	0	0	0	0
4385	1	0	1	0	0	0	0	0
4392	1	0	0	1	0	0	0	0
4398	1	0	0	0	0	0	0	0
44	14	0	1	0	0	0	0	0
4408	1	0	0	0	0	0	0	0
441	7	3	0	0	1	1	0	0
442	59	6	2	52	3	2	0	2
4421	1	0	0	1	0	0	0	0
4423	0	0	0	0	1	0	0	0
4424	2	0	0	0	0	0	0	0
4429	3	0	0	0	0	0	0	0
443	103	0	1	8	0	0	0	0
445	0	0	0	0	5	0	0	5
4450	1	0	0	0	0	0	0	0
446	27	4	0	22	5	4	0	5
4467	1	1	0	1	0	0	0	0
447	2	0	0	1	0	0	0	0
448	26	3	3	0	2	0	1	0
449	5	0	0	2	0	0	0	0
4493	3	0	0	3	0	0	0	0
4496	4	0	0	0	0	0	0	0
45	3	0	0	0	0	0	0	0
450	3	0	0	3	0	0	0	0
4516	1	0	0	1	0	0	0	0
452	14	0	0	14	0	0	0	0
453	53	1	28	8	3	0	0	0
4531	1	0	0	0	0	0	0	0
4535	1	0	0	0	0	0	0	0
454	11	0	0	11	0	0	0	0
4542	1	0	0	0	0	0	0	0
4550	5	0	0	5	0	0	0	0
4554	10	0	0	10	0	0	0	0
4559	2	0	0	0	0	0	0	0
457	66	0	41	60	2	0	1	2
4576	2	0	0	0	0	0	0	0
4577	4	0	0	4	1	0	0	1
4590	1	0	0	0	0	0	0	0
4598	0	0	0	0	1	0	0	1
46	40	0	7	4	0	0	0	0
4612	2	0	0	2	0	0	0	0
4623	3	1	0	0	0	0	0	0
4624	1	1	0	1	0	0	0	0
4627	2	0	0	0	0	0	0	0
4628	3	2	0	0	0	0	0	0
4633	1	0	0	0	0	0	0	0
4642	1	1	0	0	0	0	0	0
4656	2	0	1	0	0	0	0	0
4674	0	0	0	0	1	0	1	1
4684	4	0	0	1	0	0	0	0
469	2	0	0	1	0	0	0	0
47	3	0	0	3	0	0	0	0
4702	4	0	0	3	0	0	0	0
472	3	0	0	0	0	0	0	0
4733	1	0	0	0	0	0	0	0
4741	4	0	0	0	0	0	0	0
4750	2	0	0	0	0	0	0	0
4753	2	0	2	0	0	0	0	0
4767	2	1	0	1	0	0	0	0
4774	2	0	0	0	0	0	0	0
48	152	6	20	22	19	0	3	8
480	3	0	0	0	0	0	0	0
484	4	0	0	4	0	0	0	0
485	1	0	0	1	0	0	0	0
49	2	0	0	2	0	0	0	0
491	21	0	1	21	0	0	0	0
4937	1	0	0	0	0	0	0	0
4941	0	0	0	0	1	0	0	0
4942	3	0	0	3	1	0	0	1
4959	1	0	0	0	0	0	0	0
4976	1	0	1	1	0	0	0	0
4977	1	0	0	0	0	0	0	0
4979	1	0	0	0	0	0	0	0
4981	3	0	0	0	0	0	0	0
4985	2	0	0	0	0	0	0	0
4988	0	0	0	0	1	0	0	0
4993	2	0	0	0	0	0	0	0
4995	2	0	0	0	1	0	0	0
5	0	0	0	0	1	0	0	1
50	3	0	0	0	0	0	0	0
500	5	0	0	0	0	0	0	0
501	16	2	1	5	0	0	0	0
5012	1	0	0	1	0	0	0	0
5013	1	0	0	1	0	0	0	0
5014	3	3	0	0	0	0	0	0
5019	1	0	0	1	0	0	0	0
5030	1	0	0	1	0	0	0	0
5038	1	0	1	1	0	0	0	0
504	8	0	0	8	0	0	0	0
5044	2	0	0	0	0	0	0	0
5082	5	2	0	4	0	0	0	0
5086	4	0	0	0	0	0	0	0
5130	3	0	0	0	0	0	0	0
5133	2	0	0	2	0	0	0	0
5147	2	0	1	0	0	0	0	0
515	20	3	0	0	2	1	0	0
5150	1	0	0	0	0	0	0	0
517	42	0	0	1	0	0	0	0
5171	1	0	0	0	0	0	0	0
5172	1	0	0	1	0	0	0	0
5177	1	0	0	0	0	0	0	0
52	4	0	0	0	0	0	0	0
5204	2	0	0	0	0	0	0	0
5215	1	0	0	0	0	0	0	0
5218	1	0	0	0	0	0	0	0
522	2	0	0	0	0	0	0	0
5222	1	0	0	0	0	0	0	0
5223	1	0	0	0	0	0	0	0
5229	2	0	0	0	2	0	0	0
5234	1	0	0	1	0	0	0	0
5236	7	0	0	5	0	0	0	0
5241	6	0	0	0	0	0	0	0
5251	3	0	0	3	0	0	0	0
5257	8	0	0	0	0	0	0	0
5259	2	0	0	2	0	0	0	0
526	1	0	0	1	0	0	0	0
5261	1	0	1	0	0	0	0	0
5265	3	0	0	0	0	0	0	0
5267	4	0	0	4	0	0	0	0
527	1	0	1	1	0	0	0	0
5271	1	0	1	1	0	0	0	0
5273	0	0	0	0	1	0	0	0
5275	3	0	0	0	0	0	0	0
5276	7	0	0	0	0	0	0	0
5278	0	0	0	0	1	0	0	1
5279	1	0	0	0	0	0	0	0
5281	1	0	0	1	0	0	0	0
5285	5	0	0	5	0	0	0	0
5289	1	0	0	1	2	0	0	0
5290	1	1	0	0	0	0	0	0
5292	1	0	0	1	0	0	0	0
5293	2	0	0	0	0	0	0	0
5294	2	0	0	0	0	0	0	0
5295	3	0	0	0	0	0	0	0
53	5	0	0	5	0	0	0	0
5300	2	0	0	0	0	0	0	0
5302	1	0	0	1	0	0	0	0
5303	1	0	0	0	0	0	0	0
5305	20	0	0	15	0	0	0	0
5307	1	0	0	1	0	0	0	0
5308	2	0	0	0	0	0	0	0
5309	2	0	0	2	0	0	0	0
5313	1	0	0	0	0	0	0	0
5314	1	0	0	1	0	0	0	0
5317	1	0	0	1	0	0	0	0
5318	3	0	0	0	0	0	0	0
5320	1	0	0	1	0	0	0	0
5321	1	0	0	1	0	0	0	0
5324	1	0	0	1	0	0	0	0
5325	1	0	0	0	0	0	0	0
5326	1	0	0	1	0	0	0	0
533	13	0	5	11	0	0	0	0
5330	1	0	0	0	0	0	0	0
5331	1	0	0	0	0	0	0	0
5332	1	0	0	0	0	0	0	0
5334	4	0	0	0	0	0	0	0
5337	3	0	0	3	0	0	0	0
5339	1	0	0	0	0	0	0	0
5340	2	0	2	0	0	0	0	0
5342	12	0	0	12	0	0	0	0
5343	3	0	0	3	0	0	0	0
5344	3	0	0	0	0	0	0	0
5345	1	0	0	0	0	0	0	0
5348	2	0	0	2	0	0	0	0
5350	1	0	0	1	0	0	0	0
5353	4	0	0	0	0	0	0	0
5354	1	0	0	0	0	0	0	0
5357	2	0	2	2	0	0	0	0
536	1	0	0	0	0	0	0	0
5363	1	0	0	0	0	0	0	0
5367	1	0	0	1	0	0	0	0
537	7	0	0	7	2	0	0	2
5370	2	0	0	2	0	0	0	0
5371	1	0	0	1	0	0	0	0
5372	1	0	0	0	0	0	0	0
5376	3	0	0	0	0	0	0	0
5377	1	0	0	1	0	0	0	0
5379	1	0	0	1	0	0	0	0
538	16	0	0	16	0	0	0	0
5381	1	0	0	1	0	0	0	0
5385	1	0	0	1	0	0	0	0
5386	2	0	0	0	0	0	0	0
5388	1	0	1	1	0	0	0	0
5389	2	0	0	2	0	0	0	0
539	1	0	0	0	1	0	1	0
5392	2	0	0	0	0	0	0	0
5394	2	0	0	2	0	0	0	0
5396	3	0	0	0	0	0	0	0
54	2	2	0	0	0	0	0	0
540	34	2	7	0	3	0	0	0
5404	2	0	0	0	0	0	0	0
5406	1	0	0	0	0	0	0	0
5407	1	0	1	0	0	0	0	0
5409	1	0	0	0	0	0	0	0
541	4	0	0	0	0	0	0	0
5412	1	0	0	1	0	0	0	0
5414	2	0	0	2	0	0	0	0
5415	1	0	0	1	0	0	0	0
5416	1	0	0	1	0	0	0	0
5418	1	0	0	0	0	0	0	0
542	50	2	5	4	9	0	0	0
5420	1	0	1	1	0	0	0	0
5422	1	0	0	1	0	0	0	0
5423	1	0	0	0	0	0	0	0
5426	2	0	0	0	0	0	0	0
5427	1	0	0	0	0	0	0	0
543	7	0	0	5	0	0	0	0
5437	2	1	0	1	0	0	0	0
5438	1	0	0	0	0	0	0	0
5439	1	0	0	0	0	0	0	0
544	4	0	0	4	0	0	0	0
5440	1	0	1	1	0	0	0	0
5441	1	1	0	0	0	0	0	0
5442	1	0	0	0	0	0	0	0
5445	1	0	0	1	0	0	0	0
545	0	0	0	0	1	0	0	1
5455	1	0	0	0	0	0	0	0
5457	1	0	0	1	0	0	0	0
5460	1	0	0	0	0	0	0	0
5464	1	0	0	0	0	0	0	0
5466	1	0	0	0	0	0	0	0
5468	1	0	0	1	0	0	0	0
547	2	0	0	2	0	0	0	0
5471	0	0	0	0	1	0	0	0
5474	2	0	0	0	0	0	0	0
5478	1	0	0	0	0	0	0	0
548	5	2	0	4	0	0	0	0
5480	1	0	0	1	0	0	0	0
5484	1	0	1	1	0	0	0	0
5485	1	0	0	0	0	0	0	0
5486	3	0	0	3	2	0	0	0
5487	5	0	0	5	0	0	0	0
5488	1	0	0	1	0	0	0	0
549	9	0	1	0	0	0	0	0
5493	2	0	0	0	0	0	0	0
5495	1	0	0	1	0	0	0	0
5498	2	0	0	0	0	0	0	0
55	2	0	0	2	0	0	0	0
550	23	0	0	23	0	0	0	0
5502	2	0	0	2	0	0	0	0
5503	4	0	0	1	0	0	0	0
5505	2	0	0	2	0	0	0	0
5506	1	0	0	0	1	0	1	0
5508	1	0	0	0	0	0	0	0
5511	1	0	0	0	0	0	0	0
5514	1	0	0	0	0	0	0	0
5518	7	0	0	0	0	0	0	0
5523	4	0	0	0	0	0	0	0
5532	1	0	0	0	0	0	0	0
5536	4	0	0	4	0	0	0	0
5539	1	0	0	0	0	0	0	0
5542	1	0	0	0	0	0	0	0
5543	1	0	0	0	0	0	0	0
5548	1	0	0	0	0	0	0	0
555	8	0	0	8	0	0	0	0
5552	2	0	0	1	0	0	0	0
5553	2	0	0	2	0	0	0	0
5559	26	0	0	26	0	0	0	0
5560	7	0	0	7	0	0	0	0
5565	1	1	0	1	0	0	0	0
5571	1	0	0	1	0	0	0	0
5573	1	0	0	0	0	0	0	0
5582	1	0	0	0	0	0	0	0
5584	3	0	0	0	0	0	0	0
5587	1	0	0	0	0	0	0	0
5594	1	0	0	0	0	0	0	0
5597	1	0	0	0	0	0	0	0
56	57	10	3	55	6	0	0	5
5603	1	0	0	1	0	0	0	0
5607	1	0	0	0	0	0	0	0
5611	1	0	0	1	0	0	0	0
5612	2	0	2	0	0	0	0	0
5617	2	0	0	2	0	0	0	0
5618	1	0	0	1	0	0	0	0
5623	1	0	0	1	0	0	0	0
5625	2	0	0	2	0	0	0	0
5628	1	0	1	0	0	0	0	0
5632	1	1	0	0	0	0	0	0
5634	1	0	0	0	0	0	0	0
5642	1	0	0	1	0	0	0	0
5644	1	0	0	1	0	0	0	0
5646	1	0	0	1	0	0	0	0
5652	2	0	0	0	0	0	0	0
5655	1	0	0	0	0	0	0	0
5662	1	0	0	0	0	0	0	0
5663	2	0	0	2	0	0	0	0
567	8	0	7	8	1	0	1	1
5675	2	0	0	0	0	0	0	0
569	7	0	1	7	2	0	0	2
5699	1	0	0	1	0	0	0	0
57	35	0	22	27	1	0	1	1
5702	3	0	0	0	0	0	0	0
5706	1	0	1	1	0	0	0	0
5727	17	0	0	17	0	0	0	0
5728	10	0	0	0	0	0	0	0
5730	14	0	0	11	0	0	0	0
5731	3	0	0	0	0	0	0	0
5733	1	0	0	1	0	0	0	0
5743	4	1	0	0	0	0	0	0
5744	2	2	0	0	0	0	0	0
5745	1	0	0	0	0	0	0	0
5747	1	0	0	0	0	0	0	0
5748	2	0	0	0	0	0	0	0
5749	2	0	0	2	0	0	0	0
5750	1	0	0	1	0	0	0	0
5752	1	0	0	0	0	0	0	0
5753	1	0	0	0	0	0	0	0
5754	1	0	0	1	0	0	0	0
5755	1	0	0	0	0	0	0	0
5756	1	1	0	0	0	0	0	0
5757	1	0	0	1	0	0	0	0
5758	1	0	0	0	1	0	0	0
5759	3	2	2	3	0	0	0	0
5760	1	0	0	0	0	0	0	0
5761	4	0	0	0	0	0	0	0
5762	1	0	1	0	0	0	0	0
5763	3	0	3	0	0	0	0	0
5764	2	0	1	0	0	0	0	0
5765	2	0	0	0	0	0	0	0
5766	8	0	0	0	0	0	0	0
5780	1	0	0	0	0	0	0	0
5784	1	0	0	0	0	0	0	0
5786	1	0	0	1	0	0	0	0
5792	1	0	0	0	0	0	0	0
5793	1	0	0	0	0	0	0	0
5795	1	0	0	0	0	0	0	0
58	235	65	64	147	22	4	10	19
580	2	0	0	1	0	0	0	0
582	3	0	0	3	1	0	0	1
5825	1	0	0	0	0	0	0	0
583	23	0	0	23	2	0	0	2
5841	3	0	1	1	0	0	0	0
5846	1	0	0	0	0	0	0	0
5869	2	0	0	0	0	0	0	0
587	1	0	0	1	1	0	0	1
5873	1	0	0	0	0	0	0	0
5886	4	4	0	0	0	0	0	0
589	10	0	0	10	1	0	0	1
5891	1	0	0	0	0	0	0	0
59	33	0	1	29	1	0	0	1
590	3	0	0	3	0	0	0	0
5903	1	0	0	1	0	0	0	0
5905	1	0	1	1	0	0	0	0
5907	1	0	0	0	0	0	0	0
5910	2	0	0	0	0	0	0	0
5924	1	0	1	1	1	0	1	1
5925	0	0	0	0	1	0	1	1
5926	0	0	0	0	2	0	2	0
5928	0	0	0	0	1	0	0	1
5931	1	0	0	0	0	0	0	0
5933	1	0	0	0	0	0	0	0
5934	1	1	0	1	1	0	0	1
5935	17	0	17	17	0	0	0	0
5937	2	0	0	2	0	0	0	0
5940	1	0	1	1	0	0	0	0
5945	1	0	0	1	0	0	0	0
5949	0	0	0	0	1	0	0	0
5952	2	0	0	0	0	0	0	0
5954	1	0	0	0	0	0	0	0
5956	1	0	0	1	0	0	0	0
5957	1	0	1	1	0	0	0	0
5963	0	0	0	0	1	0	0	1
597	1	0	0	1	0	0	0	0
5971	1	1	0	1	0	0	0	0
5973	2	0	0	2	1	1	0	1
5975	3	0	0	3	0	0	0	0
5978	1	0	0	1	0	0	0	0
598	1	0	0	1	0	0	0	0
5981	1	0	0	1	0	0	0	0
5985	1	0	0	1	0	0	0	0
599	1	0	0	1	0	0	0	0
5995	5	1	0	0	0	0	0	0
5999	1	0	0	1	0	0	0	0
6	27	0	0	0	0	0	0	0
6002	2	0	0	0	0	0	0	0
6018	1	0	0	0	0	0	0	0
602	60	7	34	14	2	1	1	1
603	7	0	1	3	3	0	0	3
6031	1	0	0	0	0	0	0	0
6034	3	0	0	3	1	0	0	1
6041	1	0	0	1	0	0	0	0
6042	1	0	0	1	0	0	0	0
6043	1	0	0	1	0	0	0	0
6044	1	0	0	1	0	0	0	0
6045	1	0	0	1	0	0	0	0
6060	1	0	0	0	0	0	0	0
607	9	0	0	0	1	0	0	0
6071	1	0	0	1	0	0	0	0
609	6	0	2	0	0	0	0	0
61	2	0	0	2	0	0	0	0
6113	1	0	0	0	0	0	0	0
6118	2	0	0	0	0	0	0	0
6126	5	0	1	5	0	0	0	0
6130	2	0	0	0	0	0	0	0
6131	3	0	0	3	0	0	0	0
614	0	0	0	0	1	0	0	0
6140	1	0	0	0	0	0	0	0
616	11	0	4	1	0	0	0	0
6160	1	1	0	1	0	0	0	0
617	78	0	2	0	3	0	1	0
6175	3	0	0	3	0	0	0	0
618	3	0	0	1	0	0	0	0
6185	1	0	0	0	0	0	0	0
6186	3	2	0	0	1	1	0	1
6198	1	1	0	0	0	0	0	0
62	33	0	0	31	3	0	0	3
6209	1	0	1	1	0	0	0	0
6210	2	0	0	2	0	0	0	0
6211	1	0	0	1	0	0	0	0
6212	1	0	0	0	0	0	0	0
6213	1	0	0	1	0	0	0	0
6215	1	0	0	0	0	0	0	0
6223	1	0	0	0	0	0	0	0
6224	1	0	0	1	0	0	0	0
6225	1	0	0	0	0	0	0	0
6229	1	0	0	1	0	0	0	0
6232	5	0	4	0	0	0	0	0
6233	2	0	0	2	0	0	0	0
6234	1	0	0	0	0	0	0	0
6235	1	0	0	1	0	0	0	0
6236	1	0	0	0	0	0	0	0
6237	1	0	0	0	0	0	0	0
6239	2	0	0	2	0	0	0	0
624	7	0	4	7	0	0	0	0
6240	1	0	0	1	0	0	0	0
6241	1	0	0	1	0	0	0	0
6242	1	0	0	1	0	0	0	0
6243	1	0	0	1	0	0	0	0
6244	1	0	0	0	0	0	0	0
6245	1	0	0	0	0	0	0	0
625	12	0	0	8	1	0	0	1
6255	2	0	2	2	0	0	0	0
6274	0	0	0	0	1	0	0	0
6275	2	0	0	2	0	0	0	0
628	1	0	0	0	0	0	0	0
6292	1	0	0	1	0	0	0	0
63	2	0	0	1	0	0	0	0
6303	1	0	0	0	0	0	0	0
6321	1	0	0	0	0	0	0	0
6332	1	0	0	0	0	0	0	0
6335	1	0	0	0	0	0	0	0
6343	1	0	0	0	0	0	0	0
6344	3	0	0	3	0	0	0	0
6347	1	0	0	1	0	0	0	0
635	21	0	0	0	0	0	0	0
6353	2	0	0	0	0	0	0	0
6354	1	0	0	0	0	0	0	0
6355	3	0	0	3	0	0	0	0
636	14	0	0	14	1	0	0	1
6364	1	0	0	1	0	0	0	0
6365	1	0	1	1	0	0	0	0
6377	1	0	0	0	0	0	0	0
6379	1	0	1	1	0	0	0	0
6381	1	0	0	1	0	0	0	0
6382	1	0	0	0	0	0	0	0
6383	1	0	0	1	0	0	0	0
6387	1	0	0	1	0	0	0	0
6388	11	0	10	1	0	0	0	0
6390	3	0	0	0	0	0	0	0
6391	1	0	1	0	0	0	0	0
6393	2	0	2	0	0	0	0	0
6395	3	0	3	1	0	0	0	0
6396	2	0	0	0	0	0	0	0
6397	1	0	1	1	0	0	0	0
64	2	0	0	0	0	0	0	0
640	3	0	2	3	1	0	1	1
6404	1	0	0	1	0	0	0	0
641	65	6	5	39	11	1	0	9
6414	1	0	1	0	0	0	0	0
6415	1	0	0	0	0	0	0	0
6416	4	0	0	0	0	0	0	0
6417	1	0	0	0	0	0	0	0
6418	1	1	0	1	0	0	0	0
6419	1	1	0	0	0	0	0	0
642	19	4	0	5	2	2	0	2
6420	1	0	0	0	0	0	0	0
643	2	0	0	2	0	0	0	0
6431	1	0	0	0	0	0	0	0
6438	3	0	0	0	0	0	0	0
6445	1	0	0	1	0	0	0	0
6446	2	0	0	2	0	0	0	0
6447	2	0	0	0	0	0	0	0
6448	1	0	0	0	0	0	0	0
6453	1	0	0	0	0	0	0	0
646	11	0	0	11	1	0	0	1
6464	1	0	0	1	0	0	0	0
6465	3	0	0	0	0	0	0	0
6466	4	1	0	0	0	0	0	0
6468	4	0	0	0	0	0	0	0
647	3	3	0	1	1	1	0	1
648	137	0	19	113	13	0	4	8
6481	1	0	1	0	0	0	0	0
6486	1	0	1	1	0	0	0	0
6488	4	1	0	3	0	0	0	0
6493	1	0	0	1	0	0	0	0
6494	1	0	0	0	0	0	0	0
6496	1	0	0	0	0	0	0	0
6497	1	0	1	0	0	0	0	0
6498	1	0	0	1	0	0	0	0
6501	1	0	0	1	0	0	0	0
6502	2	0	0	0	0	0	0	0
6503	1	0	0	0	0	0	0	0
6504	1	0	0	1	0	0	0	0
6506	3	0	0	0	0	0	0	0
6507	1	0	0	1	0	0	0	0
6508	1	0	0	1	0	0	0	0
6509	1	0	0	0	0	0	0	0
6510	1	1	0	1	0	0	0	0
6511	1	0	0	0	0	0	0	0
6512	1	0	0	0	0	0	0	0
6513	1	0	0	1	0	0	0	0
6514	1	0	0	0	0	0	0	0
6515	1	0	0	0	0	0	0	0
6516	1	1	0	1	0	0	0	0
6517	3	0	0	3	0	0	0	0
6518	1	0	1	1	0	0	0	0
652	3	0	0	0	0	0	0	0
6524	1	0	1	1	0	0	0	0
6525	1	0	0	0	0	0	0	0
6526	1	0	0	1	0	0	0	0
6527	2	0	1	2	0	0	0	0
6529	1	0	1	1	0	0	0	0
6530	2	0	0	2	0	0	0	0
6531	2	1	0	0	0	0	0	0
6532	1	0	0	0	0	0	0	0
6533	1	0	0	1	0	0	0	0
6534	1	0	0	0	0	0	0	0
6535	1	0	0	0	0	0	0	0
6536	1	0	0	1	0	0	0	0
6537	1	0	0	0	0	0	0	0
6538	2	2	0	2	0	0	0	0
6539	2	0	0	2	0	0	0	0
654	0	0	0	0	1	0	0	0
6541	1	0	0	0	0	0	0	0
6542	1	0	0	0	0	0	0	0
6543	1	0	0	0	0	0	0	0
6544	1	0	1	0	0	0	0	0
6545	1	0	0	1	0	0	0	0
6546	1	0	0	0	0	0	0	0
6547	1	0	0	1	0	0	0	0
6548	2	0	0	0	0	0	0	0
6549	4	0	0	4	0	0	0	0
655	126	0	0	126	1	0	0	1
6550	1	0	0	0	0	0	0	0
6551	1	0	0	0	0	0	0	0
6552	1	0	0	1	0	0	0	0
6553	1	0	0	1	0	0	0	0
6554	1	0	0	1	0	0	0	0
6555	1	0	0	0	0	0	0	0
6556	1	0	0	0	0	0	0	0
6557	1	0	0	0	0	0	0	0
6558	1	0	0	1	0	0	0	0
6559	3	0	0	1	0	0	0	0
656	1	0	0	0	0	0	0	0
6560	1	0	0	0	0	0	0	0
6561	1	1	0	1	0	0	0	0
6562	1	0	0	1	0	0	0	0
6563	2	2	0	0	0	0	0	0
6566	1	0	0	0	0	0	0	0
6567	1	0	0	0	0	0	0	0
6569	1	0	0	1	0	0	0	0
657	11	1	4	11	1	0	0	1
6570	1	0	0	1	0	0	0	0
6571	2	0	0	0	0	0	0	0
6572	2	0	0	2	0	0	0	0
6573	1	0	0	1	0	0	0	0
6574	1	0	0	1	0	0	0	0
6575	1	0	0	1	0	0	0	0
6576	2	0	0	0	0	0	0	0
6577	1	0	0	1	0	0	0	0
6578	1	1	0	0	0	0	0	0
6579	2	0	0	2	0	0	0	0
658	2	0	0	2	2	0	0	2
6580	1	0	1	0	0	0	0	0
6582	1	0	0	0	0	0	0	0
6583	1	0	0	1	0	0	0	0
6584	1	0	0	0	0	0	0	0
6585	1	0	1	1	0	0	0	0
6586	1	0	0	1	0	0	0	0
6587	1	1	0	0	0	0	0	0
6588	2	2	0	0	0	0	0	0
6589	1	0	0	1	0	0	0	0
659	8	0	0	8	3	0	0	3
6591	2	0	0	0	0	0	0	0
6592	1	0	0	0	0	0	0	0
6593	2	0	1	0	0	0	0	0
6594	3	0	0	0	0	0	0	0
6595	2	1	0	2	0	0	0	0
6598	2	0	1	1	0	0	0	0
6599	1	0	0	1	0	0	0	0
660	4	0	0	4	0	0	0	0
6600	1	0	0	0	0	0	0	0
6601	1	0	0	0	0	0	0	0
6602	1	0	0	1	0	0	0	0
6603	1	0	0	1	0	0	0	0
6605	1	0	0	0	0	0	0	0
6606	1	0	0	0	0	0	0	0
6607	1	0	0	1	0	0	0	0
6608	1	0	1	1	0	0	0	0
6609	1	1	0	0	0	0	0	0
661	3	0	0	3	1	0	0	1
6610	1	0	1	0	0	0	0	0
6611	1	0	0	1	0	0	0	0
6612	2	0	0	0	0	0	0	0
6613	1	0	0	0	0	0	0	0
6614	1	0	0	0	0	0	0	0
6615	2	0	0	0	0	0	0	0
6616	1	0	0	0	0	0	0	0
6617	1	0	0	0	1	1	0	0
6618	1	0	0	0	0	0	0	0
6619	1	0	1	0	0	0	0	0
6620	1	0	0	1	0	0	0	0
6621	1	0	0	1	0	0	0	0
6625	1	0	0	1	0	0	0	0
6627	1	0	0	0	0	0	0	0
6629	1	0	0	1	0	0	0	0
6630	2	0	0	0	0	0	0	0
6639	2	0	0	2	0	0	0	0
6643	1	1	0	1	0	0	0	0
6646	1	1	0	1	0	0	0	0
6647	1	1	0	1	0	0	0	0
6648	1	0	1	1	0	0	0	0
665	10	0	4	2	1	0	0	0
6655	1	0	0	1	0	0	0	0
6656	1	0	0	1	0	0	0	0
6658	1	0	0	0	0	0	0	0
6661	1	0	0	1	0	0	0	0
6684	2	0	0	0	0	0	0	0
6697	1	0	0	0	1	0	0	0
67	3	0	0	0	0	0	0	0
6701	3	0	0	0	0	0	0	0
6706	1	0	0	0	1	0	0	0
6709	1	0	0	1	0	0	0	0
6714	1	0	0	0	0	0	0	0
6717	1	0	0	1	0	0	0	0
672	7	0	0	7	0	0	0	0
6720	0	0	0	0	1	0	0	0
6725	2	0	0	2	0	0	0	0
6732	0	0	0	0	1	0	0	0
6736	3	0	0	3	0	0	0	0
6743	3	0	0	0	0	0	0	0
6745	1	0	0	1	0	0	0	0
6746	0	0	0	0	1	0	0	1
6747	1	0	0	0	0	0	0	0
675	12	1	1	2	1	0	0	0
6751	0	0	0	0	1	0	0	0
6756	3	0	1	3	0	0	0	0
676	3	0	0	3	0	0	0	0
6761	1	0	0	1	0	0	0	0
677	31	1	0	31	5	0	0	5
678	85	0	0	0	2	0	0	0
6789	1	0	0	0	0	0	0	0
679	36	0	0	36	0	0	0	0
6792	0	0	0	0	1	0	0	0
6793	1	0	0	0	1	0	0	0
6798	0	0	0	0	1	0	0	0
68	30	1	2	1	4	1	0	1
6803	0	0	0	0	1	0	0	1
6807	1	0	1	0	1	0	1	0
681	13	0	1	13	2	0	0	2
6812	1	0	0	0	0	0	0	0
6823	2	0	0	0	0	0	0	0
6826	1	0	0	0	0	0	0	0
683	10	1	2	0	0	0	0	0
6831	2	0	0	0	0	0	0	0
6833	1	0	0	0	0	0	0	0
6837	5	0	0	0	0	0	0	0
6841	2	0	0	0	0	0	0	0
685	12	0	0	2	0	0	0	0
6851	1	0	0	1	0	0	0	0
6853	1	0	0	1	0	0	0	0
6856	1	0	0	0	0	0	0	0
6862	2	0	0	0	0	0	0	0
69	302	1	26	272	31	0	16	19
6907	3	0	0	0	0	0	0	0
6908	1	0	0	0	0	0	0	0
691	7	0	0	7	0	0	0	0
6910	2	0	0	0	0	0	0	0
6917	1	0	0	0	0	0	0	0
692	1	0	0	1	0	0	0	0
6927	2	2	0	0	0	0	0	0
694	1	0	0	0	0	0	0	0
695	3	0	1	1	0	0	0	0
6954	1	0	0	0	0	0	0	0
696	0	0	0	0	1	0	1	1
6961	1	0	0	0	0	0	0	0
6994	1	0	0	0	0	0	0	0
6999	1	0	1	1	0	0	0	0
7	5	0	0	5	0	0	0	0
70	18	0	1	13	1	0	0	1
7010	1	0	0	1	0	0	0	0
703	1	0	0	1	0	0	0	0
7050	1	0	0	0	0	0	0	0
7051	1	0	0	0	0	0	0	0
7054	1	0	0	0	0	0	0	0
7056	1	0	0	1	0	0	0	0
706	18	0	0	18	0	0	0	0
7060	1	0	0	0	0	0	0	0
7063	1	0	0	0	0	0	0	0
707	1	0	1	0	0	0	0	0
708	7	0	0	7	0	0	0	0
7086	1	0	0	1	0	0	0	0
7087	1	0	0	1	0	0	0	0
7095	1	0	0	0	0	0	0	0
710	4	0	1	1	0	0	0	0
711	7	4	0	5	1	0	0	1
7118	0	0	0	0	1	0	0	0
7122	3	0	0	0	1	0	0	0
713	0	0	0	0	1	0	0	1
7131	1	0	0	0	0	0	0	0
7139	1	0	0	0	0	0	0	0
714	2	0	0	0	0	0	0	0
7153	0	0	0	0	1	0	0	0
7157	0	0	0	0	1	0	0	1
716	2	0	0	0	0	0	0	0
717	2	0	0	2	0	0	0	0
7177	0	0	0	0	1	0	0	1
718	28	4	0	9	0	0	0	0
7187	1	0	0	0	0	0	0	0
7194	0	0	0	0	1	0	1	1
72	3	0	0	3	0	0	0	0
720	4	0	0	2	1	0	0	0
7204	0	0	0	0	1	0	0	0
7211	2	0	0	0	0	0	0	0
7212	1	0	0	1	0	0	0	0
7217	7	0	0	7	0	0	0	0
722	7	0	0	7	0	0	0	0
723	9	0	0	9	0	0	0	0
7238	1	0	0	1	0	0	0	0
724	7	0	0	7	1	0	0	1
725	6	0	0	6	0	0	0	0
7253	2	2	0	0	0	0	0	0
7254	2	0	0	2	0	0	0	0
7255	1	0	0	0	0	0	0	0
7256	2	0	0	0	0	0	0	0
7257	1	0	0	1	0	0	0	0
7258	1	0	1	0	0	0	0	0
7266	1	0	0	0	0	0	0	0
7278	1	0	1	0	0	0	0	0
728	1	0	0	0	0	0	0	0
7284	1	0	0	0	0	0	0	0
7289	1	0	0	1	0	0	0	0
7295	1	0	0	1	0	0	0	0
7297	1	0	0	0	0	0	0	0
73	372	0	1	355	17	0	1	17
730	5	0	0	5	0	0	0	0
731	3	0	0	0	0	0	0	0
7329	1	0	1	1	0	0	0	0
7331	1	0	0	0	0	0	0	0
7338	1	0	0	0	0	0	0	0
7358	3	0	0	0	0	0	0	0
7366	1	0	0	0	0	0	0	0
737	4	0	0	4	1	0	0	1
738	4	0	0	3	6	0	0	6
7386	1	0	1	0	0	0	0	0
74	2	0	0	2	0	0	0	0
7420	1	0	0	0	0	0	0	0
744	73	0	19	3	1	0	0	0
7444	2	0	0	2	0	0	0	0
7447	1	0	0	0	0	0	0	0
7448	1	0	0	1	0	0	0	0
7449	1	0	0	0	0	0	0	0
745	1	0	0	1	0	0	0	0
7450	2	0	0	0	1	0	0	0
7451	1	0	1	1	0	0	0	0
7452	1	0	0	0	0	0	0	0
7453	1	0	0	0	0	0	0	0
7454	3	0	0	0	0	0	0	0
7459	0	0	0	0	2	2	0	2
746	63	0	17	1	2	0	0	0
747	6	0	0	0	0	0	0	0
7473	1	0	0	0	0	0	0	0
749	1	0	0	1	0	0	0	0
75	10	0	3	10	1	0	1	1
750	5	0	0	5	0	0	0	0
752	4	0	0	0	15	0	5	0
7522	1	0	0	0	1	0	0	0
753	2	0	0	1	0	0	0	0
7543	2	0	0	2	0	0	0	0
757	3	0	0	0	0	0	0	0
7570	1	0	0	1	0	0	0	0
7571	1	0	0	0	0	0	0	0
758	2	0	0	0	0	0	0	0
7580	1	1	0	0	0	0	0	0
7581	1	0	0	1	0	0	0	0
7584	1	0	1	1	0	0	0	0
7588	6	0	0	0	0	0	0	0
7593	2	0	0	0	0	0	0	0
7601	1	0	0	0	0	0	0	0
7609	2	0	0	2	0	0	0	0
761	12	0	0	0	1	0	0	0
7610	3	0	0	3	0	0	0	0
7616	3	0	0	3	0	0	0	0
7625	1	0	0	0	0	0	0	0
7626	1	0	0	0	0	0	0	0
763	2	0	0	0	0	0	0	0
764	3	0	0	0	0	0	0	0
765	14	0	0	14	0	0	0	0
7651	1	0	0	0	0	0	0	0
7657	2	0	0	2	0	0	0	0
767	5	0	5	5	0	0	0	0
7670	0	0	0	0	1	0	0	1
7683	2	0	0	2	0	0	0	0
77	7	0	2	0	1	0	0	0
770	2	0	1	2	6	0	6	6
7715	3	0	0	3	0	0	0	0
772	1	0	0	0	0	0	0	0
773	3	0	0	0	0	0	0	0
778	2	0	0	0	0	0	0	0
7786	1	0	0	0	0	0	0	0
7804	1	0	0	1	0	0	0	0
7816	1	0	0	1	0	0	0	0
783	0	0	0	0	2	0	0	2
7836	1	0	0	1	0	0	0	0
7848	1	0	0	0	0	0	0	0
7850	1	0	0	0	0	0	0	0
7853	1	0	0	1	0	0	0	0
7854	1	0	0	1	0	0	0	0
7864	1	0	0	0	0	0	0	0
7865	1	0	0	1	0	0	0	0
7866	1	0	0	1	0	0	0	0
7867	2	0	2	0	0	0	0	0
7868	1	0	0	1	0	0	0	0
7869	1	1	0	1	0	0	0	0
7870	1	0	0	0	0	0	0	0
7871	1	1	0	0	0	0	0	0
7872	1	0	0	1	0	0	0	0
7873	1	0	0	1	0	0	0	0
7874	1	0	0	1	0	0	0	0
7875	1	0	0	1	0	0	0	0
7876	1	1	0	1	0	0	0	0
7877	1	0	0	1	0	0	0	0
7878	2	0	0	0	0	0	0	0
7879	1	0	0	0	0	0	0	0
788	2	0	0	2	0	0	0	0
7880	1	0	0	0	0	0	0	0
7881	2	0	0	2	0	0	0	0
7882	1	0	0	1	0	0	0	0
7883	1	0	0	0	0	0	0	0
7884	1	0	0	0	0	0	0	0
7885	1	0	0	0	0	0	0	0
7886	1	0	0	0	0	0	0	0
7887	1	0	0	1	0	0	0	0
7888	1	0	0	0	0	0	0	0
7889	2	0	0	0	0	0	0	0
7890	1	0	0	0	0	0	0	0
7891	1	0	0	0	0	0	0	0
7892	1	0	0	0	1	0	0	0
7893	1	1	0	0	0	0	0	0
7894	1	0	0	0	0	0	0	0
7895	2	0	0	0	0	0	0	0
7896	1	0	1	0	0	0	0	0
7897	1	0	0	0	0	0	0	0
7898	1	0	0	0	0	0	0	0
7899	1	0	0	1	0	0	0	0
79	6	0	4	0	0	0	0	0
7900	2	0	0	2	0	0	0	0
7901	1	0	0	0	0	0	0	0
7902	1	0	0	1	0	0	0	0
7903	1	0	0	0	0	0	0	0
7904	1	1	0	1	0	0	0	0
7905	1	0	0	0	0	0	0	0
7906	1	0	0	0	0	0	0	0
7907	2	0	0	2	0	0	0	0
7908	1	0	0	0	0	0	0	0
7910	2	0	0	2	0	0	0	0
7912	1	0	0	1	0	0	0	0
7914	1	0	0	1	0	0	0	0
7916	1	0	0	1	0	0	0	0
793	1	0	0	1	0	0	0	0
7936	7	0	0	0	0	0	0	0
7937	1	0	0	0	0	0	0	0
7939	3	1	0	0	0	0	0	0
794	1	0	0	1	0	0	0	0
7940	1	0	0	1	0	0	0	0
7941	1	0	0	0	0	0	0	0
7946	1	1	0	0	0	0	0	0
795	10	0	0	9	0	0	0	0
7982	1	0	0	0	0	0	0	0
7983	1	0	1	1	0	0	0	0
7984	1	0	0	1	0	0	0	0
7985	1	0	0	1	0	0	0	0
7986	1	0	0	0	1	0	0	0
7987	1	0	0	1	0	0	0	0
7988	1	0	0	1	0	0	0	0
799	1	0	0	1	1	0	0	1
80	32	0	2	31	5	0	0	5
8005	1	0	0	1	0	0	0	0
8006	1	0	0	1	0	0	0	0
8007	1	0	0	0	0	0	0	0
8009	1	0	0	1	0	0	0	0
803	3	0	0	3	0	0	0	0
8059	1	0	0	0	0	0	0	0
8060	1	1	0	1	0	0	0	0
8061	2	0	2	2	0	0	0	0
8076	1	0	0	0	0	0	0	0
8091	1	0	1	1	0	0	0	0
8092	1	0	0	1	0	0	0	0
811	2	0	0	2	0	0	0	0
8118	1	0	0	0	0	0	0	0
8119	1	0	0	1	0	0	0	0
8120	2	0	0	0	0	0	0	0
8121	1	0	0	0	0	0	0	0
8122	1	0	0	1	0	0	0	0
8128	1	0	0	0	0	0	0	0
8143	1	0	1	0	0	0	0	0
8144	2	0	2	0	0	0	0	0
8150	1	0	0	0	0	0	0	0
8151	1	0	1	1	0	0	0	0
8153	1	0	0	0	0	0	0	0
8154	1	0	0	1	0	0	0	0
8155	1	0	0	1	0	0	0	0
8157	2	0	2	0	0	0	0	0
8162	1	0	0	0	0	0	0	0
8164	1	0	0	0	0	0	0	0
8165	3	0	0	0	3	0	0	0
8166	2	0	0	0	0	0	0	0
8167	1	0	0	0	0	0	0	0
8168	1	0	0	0	0	0	0	0
8169	1	0	0	1	0	0	0	0
8170	1	0	0	0	0	0	0	0
8171	1	0	0	1	0	0	0	0
8172	1	0	0	0	0	0	0	0
8184	0	0	0	0	1	0	0	1
8196	2	0	0	2	0	0	0	0
8197	1	0	0	1	0	0	0	0
8217	2	0	0	0	0	0	0	0
8220	1	1	0	1	0	0	0	0
8233	2	0	0	0	0	0	0	0
8251	1	0	0	0	0	0	0	0
8259	1	0	0	1	0	0	0	0
827	7	0	0	7	0	0	0	0
829	3	0	0	3	0	0	0	0
83	8	0	1	8	0	0	0	0
8312	1	0	0	1	0	0	0	0
8346	3	0	0	0	0	0	0	0
8351	1	0	0	0	0	0	0	0
8355	3	0	0	0	0	0	0	0
8369	1	0	0	1	0	0	0	0
8371	1	0	0	0	0	0	0	0
8386	1	0	0	1	0	0	0	0
8398	1	0	1	0	0	0	0	0
84	2	0	0	0	0	0	0	0
8402	1	1	0	1	0	0	0	0
841	1	0	0	0	0	0	0	0
8416	1	0	0	0	0	0	0	0
8418	2	0	0	0	0	0	0	0
8419	1	0	0	0	0	0	0	0
8449	0	0	0	0	1	0	0	1
8455	1	0	0	0	1	0	0	1
8457	1	0	0	1	0	0	0	0
8458	1	0	0	1	0	0	0	0
8459	1	0	0	1	0	0	0	0
846	4	0	0	0	2	0	0	0
8460	1	0	0	1	0	0	0	0
8461	1	0	0	1	0	0	0	0
847	12	3	1	11	2	1	0	2
85	4	0	0	4	0	0	0	0
8539	1	0	0	1	0	0	0	0
8540	2	0	0	0	0	0	0	0
8549	1	0	0	0	0	0	0	0
8555	1	0	0	1	0	0	0	0
8556	2	0	0	2	0	0	0	0
8565	1	0	0	0	0	0	0	0
8576	1	0	0	0	0	0	0	0
8577	1	0	0	0	0	0	0	0
86	8	0	1	0	3	0	0	0
8602	1	0	0	0	0	0	0	0
8611	1	0	0	1	0	0	0	0
8640	1	0	0	0	0	0	0	0
8641	1	0	1	0	0	0	0	0
8655	1	0	0	1	0	0	0	0
8666	2	0	2	2	0	0	0	0
8667	1	0	0	0	0	0	0	0
8668	1	0	0	0	0	0	0	0
8669	2	0	2	0	0	0	0	0
8670	1	0	0	0	0	0	0	0
8671	1	0	0	1	0	0	0	0
8677	1	0	0	0	0	0	0	0
868	3	0	0	0	1	0	0	0
8694	1	0	0	0	0	0	0	0
871	4	0	0	0	2	0	0	0
8740	2	0	0	0	0	0	0	0
877	8	2	0	8	1	0	0	1
8777	2	0	0	2	0	0	0	0
88	103	1	52	70	18	0	6	13
8809	1	0	0	0	0	0	0	0
8813	1	1	0	1	0	0	0	0
8853	1	0	0	0	0	0	0	0
8868	1	0	0	0	0	0	0	0
8892	1	0	0	1	0	0	0	0
8907	1	0	0	0	0	0	0	0
8927	2	0	0	0	0	0	0	0
8937	1	0	0	1	0	0	0	0
8979	1	0	0	0	0	0	0	0
898	1	0	0	0	2	0	0	0
9	0	0	0	0	1	0	0	1
90	46	0	7	1	0	0	0	0
9010	1	0	0	0	0	0	0	0
9011	2	0	0	0	0	0	0	0
9021	1	0	0	1	0	0	0	0
9027	1	0	0	1	0	0	0	0
9042	1	0	0	1	0	0	0	0
9043	1	0	0	1	0	0	0	0
9053	1	0	0	1	0	0	0	0
9054	1	0	0	1	0	0	0	0
9055	1	0	0	1	0	0	0	0
906	35	20	1	23	8	6	0	6
91	8	0	1	8	0	0	0	0
910	1	0	0	0	0	0	0	0
9185	1	0	0	1	0	0	0	0
919	6	0	1	3	3	0	0	3
9210	1	0	0	0	0	0	0	0
9211	1	0	1	0	0	0	0	0
925	6	0	0	3	2	0	0	1
929	6	0	0	6	0	0	0	0
93	92	0	42	50	4	0	2	3
937	17	5	0	15	4	1	0	1
9378	1	0	0	0	0	0	0	0
939	6	0	0	0	0	0	0	0
94	16	0	0	0	0	0	0	0
940	6	0	0	0	0	0	0	0
941	3	0	0	3	0	0	0	0
942	3	0	0	1	0	0	0	0
9440	1	0	0	0	0	0	0	0
9448	2	0	0	0	0	0	0	0
947	1	1	0	1	0	0	0	0
9479	1	0	0	1	0	0	0	0
949	8	0	1	0	2	0	0	0
95	459	4	214	405	31	3	25	30
951	0	0	0	0	1	0	0	0
9512	1	0	0	0	0	0	0	0
955	3	0	0	3	0	0	0	0
9567	1	0	1	1	0	0	0	0
96	10	0	0	0	0	0	0	0
961	5	0	0	5	0	0	0	0
963	11	0	1	7	1	0	0	0
9637	1	0	0	0	0	0	0	0
964	2	0	0	0	0	0	0	0
9656	1	0	1	1	0	0	0	0
967	5	2	0	0	0	0	0	0
969	0	0	0	0	1	0	0	1
9692	1	0	0	0	0	0	0	0
9693	1	0	0	0	0	0	0	0
9694	1	0	0	0	0	0	0	0
9696	1	0	0	1	0	0	0	0
971	1	0	1	1	2	0	2	2
973	23	0	7	23	1	0	0	1
974	2	0	0	2	0	0	0	0
975	0	0	0	0	1	0	0	0
9758	1	0	0	0	0	0	0	0
978	4	0	1	4	0	0	0	0
9801	1	0	0	1	0	0	0	0
9823	1	0	0	0	0	0	0	0
9824	1	0	0	0	0	0	0	0
9825	2	0	0	0	0	0	0	0
9858	2	0	0	2	0	0	0	0
99	12	0	0	2	1	0	0	1
991	1	0	0	1	0	0	0	0
993	11	0	0	1	1	0	0	0
9946	1	0	0	1	0	0	0	0
997	0	0	0	0	4	0	0	0
998	35	0	0	35	0	0	0	0
999	1	0	0	1	0	0	0	0
Unknown	761	33	75	383	58	7	11	28
Total	17994	846	1914	10773	1198	98	282	730

## Sheet: Table S4
Table S4: Prevalence of the iroBCDEN gene cluster in sequence types and associated hosts. Details are shown for sequence types (STs) with at least ten isolates harboring iroBCDEN.
ST	# Isolates harboring iroBCDEN	# Total isolates	%
117	32	33	96.9
95	21	31	67.7
23	20	22	90.9
140	18	20	90
69	17	31	54.8
73	14	17	82.3
101	10	19	52.6
58	10	22	45.4
Other STs	149	1003	14.6
Total	291	1198	24.3

## Sheet: Table S5
Table S5: Genomes from our dataset used for annotating host-associated k-mers.
Host	Genome
Human	21224_3#267
	15-04719
	21224_3#237
	14-03445
	21ZN-0147-1
Cattle	ZTA1500328-1EC
	IMT33253
	IMT13376
Chicken	14154-1
	21225_2#181
	C26521
	16934_2-74
